# Supplementary material for: Comparative analysis of genetically-modified crops: Part 1. Conditional difference testing with a given genetic background
Source: PLoS One. 2019 Jan 16;14(1):e0210747. doi: 10.1371/journal.pone.0210747 (PMC6334972; doi:10.1371/journal.pone.0210747)
Supplement: S1 File — (XLSX) [file pone.0210747.s001.xlsx]

## Sheet: Analysis
Analyte	Site	Rep	Line	Group	Value	logy
16:0 Palmitic	BA-1	3	Control	COMP	0.303	-1.19402
16:0 Palmitic	BA-1	2	Control	COMP	0.37	-0.994252
16:0 Palmitic	BA-1	1	Control	COMP	0.39	-0.941609
16:0 Palmitic	BA-2	1	Control	COMP	0.402	-0.911303
16:0 Palmitic	BA-2	3	Control	COMP	0.412	-0.886732
16:0 Palmitic	CB-1	3	Control	COMP	0.413	-0.884308
16:0 Palmitic	CB-1	2	Control	COMP	0.424	-0.858022
16:0 Palmitic	CB-2	3	Control	COMP	0.389	-0.944176
16:0 Palmitic	CB-2	2	Control	COMP	0.413	-0.884308
16:0 Palmitic	CB-2	1	Control	COMP	0.429	-0.846298
16:0 Palmitic	BA-1	2	Test	GMO	0.35	-1.04982
16:0 Palmitic	BA-1	1	Test	GMO	0.384	-0.957113
16:0 Palmitic	BA-1	3	Test	GMO	0.387	-0.949331
16:0 Palmitic	BA-2	3	Test	GMO	0.433	-0.837018
16:0 Palmitic	BA-2	2	Test	GMO	0.452	-0.794073
16:0 Palmitic	BA-2	1	Test	GMO	0.462	-0.77219
16:0 Palmitic	CB-1	3	Test	GMO	0.388	-0.94675
16:0 Palmitic	CB-1	2	Test	GMO	0.415	-0.879477
16:0 Palmitic	CB-1	1	Test	GMO	0.42	-0.867501
16:0 Palmitic	CB-2	3	Test	GMO	0.366	-1.00512
16:0 Palmitic	CB-2	2	Test	GMO	0.411	-0.889162
16:0 Palmitic	CB-2	1	Test	GMO	0.458	-0.780886
16:0 Palmitic	BA-1	2	Ref10	REF	0.243	-1.41469
16:0 Palmitic	BA-1	3	Ref7	REF	0.251	-1.3823
16:0 Palmitic	BA-1	1	Ref10	REF	0.251	-1.3823
16:0 Palmitic	BA-1	3	Ref10	REF	0.252	-1.37833
16:0 Palmitic	BA-1	2	Ref5	REF	0.261	-1.34323
16:0 Palmitic	BA-1	2	Ref7	REF	0.261	-1.34323
16:0 Palmitic	BA-1	1	Ref7	REF	0.266	-1.32426
16:0 Palmitic	BA-1	1	Ref5	REF	0.277	-1.28374
16:0 Palmitic	BA-1	2	Ref3	REF	0.282	-1.26585
16:0 Palmitic	BA-1	3	Ref3	REF	0.29	-1.23787
16:0 Palmitic	BA-1	1	Ref3	REF	0.293	-1.22758
16:0 Palmitic	BA-1	3	Ref5	REF	0.303	-1.19402
16:0 Palmitic	BA-2	3	Ref13	REF	0.248	-1.39433
16:0 Palmitic	BA-2	1	Ref9	REF	0.25	-1.38629
16:0 Palmitic	BA-2	2	Ref7	REF	0.266	-1.32426
16:0 Palmitic	BA-2	2	Ref13	REF	0.266	-1.32426
16:0 Palmitic	BA-2	2	Ref9	REF	0.273	-1.29828
16:0 Palmitic	BA-2	1	Ref13	REF	0.273	-1.29828
16:0 Palmitic	BA-2	1	Ref7	REF	0.281	-1.2694
16:0 Palmitic	BA-2	3	Ref9	REF	0.292	-1.231
16:0 Palmitic	BA-2	3	Ref1	REF	0.303	-1.19402
16:0 Palmitic	BA-2	3	Ref7	REF	0.306	-1.18417
16:0 Palmitic	BA-2	2	Ref1	REF	0.33	-1.10866
16:0 Palmitic	BA-2	1	Ref1	REF	0.331	-1.10564
16:0 Palmitic	CB-1	2	Ref11	REF	0.266	-1.32426
16:0 Palmitic	CB-1	3	Ref11	REF	0.282	-1.26585
16:0 Palmitic	CB-1	1	Ref11	REF	0.293	-1.22758
16:0 Palmitic	CB-1	1	Ref8	REF	0.3	-1.20397
16:0 Palmitic	CB-1	3	Ref1	REF	0.304	-1.19073
16:0 Palmitic	CB-1	1	Ref1	REF	0.356	-1.03282
16:0 Palmitic	CB-1	2	Ref6	REF	0.381	-0.964956
16:0 Palmitic	CB-1	3	Ref6	REF	0.382	-0.962335
16:0 Palmitic	CB-1	1	Ref6	REF	0.408	-0.896488
16:0 Palmitic	CB-2	1	Ref9	REF	0.236	-1.44392
16:0 Palmitic	CB-2	3	Ref9	REF	0.253	-1.37437
16:0 Palmitic	CB-2	2	Ref9	REF	0.258	-1.3548
16:0 Palmitic	CB-2	1	Ref2	REF	0.268	-1.31677
16:0 Palmitic	CB-2	3	Ref2	REF	0.273	-1.29828
16:0 Palmitic	CB-2	2	Ref2	REF	0.295	-1.22078
16:0 Palmitic	CB-2	3	Ref12	REF	0.309	-1.17441
16:0 Palmitic	CB-2	2	Ref12	REF	0.314	-1.15836
16:0 Palmitic	CB-2	1	Ref12	REF	0.329	-1.1117
16:0 Palmitic	CB-2	1	Ref4	REF	0.349	-1.05268
16:0 Palmitic	CB-2	2	Ref4	REF	0.383	-0.95972
16:0 Palmitic	CB-2	3	Ref4	REF	0.39	-0.941609
16:1 Palmitoleic	BA-1	2	Control	COMP	0.00361	-5.62405
16:1 Palmitoleic	BA-1	1	Control	COMP	0.00374	-5.58867
16:1 Palmitoleic	BA-1	3	Control	COMP	0.004	-5.52146
16:1 Palmitoleic	BA-2	3	Control	COMP	0.00358	-5.63239
16:1 Palmitoleic	BA-2	1	Control	COMP	0.00361	-5.62405
16:1 Palmitoleic	CB-1	3	Control	COMP	0.00356	-5.63799
16:1 Palmitoleic	CB-1	2	Control	COMP	0.00375	-5.586
16:1 Palmitoleic	CB-2	3	Control	COMP	0.00348	-5.66072
16:1 Palmitoleic	CB-2	2	Control	COMP	0.00363	-5.61852
16:1 Palmitoleic	CB-2	1	Control	COMP	0.0038	-5.57275
16:1 Palmitoleic	BA-1	2	Test	GMO	0.00328	-5.71991
16:1 Palmitoleic	BA-1	1	Test	GMO	0.00356	-5.63799
16:1 Palmitoleic	BA-1	3	Test	GMO	0.00374	-5.58867
16:1 Palmitoleic	BA-2	3	Test	GMO	0.00358	-5.63239
16:1 Palmitoleic	BA-2	2	Test	GMO	0.00377	-5.58068
16:1 Palmitoleic	BA-2	1	Test	GMO	0.0041	-5.49677
16:1 Palmitoleic	CB-1	3	Test	GMO	0.00334	-5.70178
16:1 Palmitoleic	CB-1	1	Test	GMO	0.0038	-5.57275
16:1 Palmitoleic	CB-1	2	Test	GMO	0.00385	-5.55968
16:1 Palmitoleic	CB-2	3	Test	GMO	0.00338	-5.68988
16:1 Palmitoleic	CB-2	2	Test	GMO	0.00379	-5.57539
16:1 Palmitoleic	CB-2	1	Test	GMO	0.00413	-5.48948
16:1 Palmitoleic	BA-1	2	Ref5	REF	0.00307	-5.78608
16:1 Palmitoleic	BA-1	2	Ref10	REF	0.00313	-5.76672
16:1 Palmitoleic	BA-1	1	Ref5	REF	0.00327	-5.72297
16:1 Palmitoleic	BA-1	3	Ref10	REF	0.00331	-5.71081
16:1 Palmitoleic	BA-1	3	Ref7	REF	0.00371	-5.59672
16:1 Palmitoleic	BA-1	1	Ref7	REF	0.00386	-5.55709
16:1 Palmitoleic	BA-1	3	Ref5	REF	0.004	-5.52146
16:1 Palmitoleic	BA-1	2	Ref7	REF	0.00411	-5.49433
16:1 Palmitoleic	BA-2	3	Ref13	REF	0.00321	-5.74148
16:1 Palmitoleic	BA-2	1	Ref9	REF	0.00328	-5.71991
16:1 Palmitoleic	BA-2	2	Ref9	REF	0.00341	-5.68104
16:1 Palmitoleic	BA-2	2	Ref13	REF	0.00344	-5.67228
16:1 Palmitoleic	BA-2	3	Ref9	REF	0.00374	-5.58867
16:1 Palmitoleic	BA-2	1	Ref13	REF	0.00375	-5.586
16:1 Palmitoleic	BA-2	2	Ref1	REF	0.00392	-5.54166
16:1 Palmitoleic	BA-2	3	Ref1	REF	0.004	-5.52146
16:1 Palmitoleic	BA-2	2	Ref7	REF	0.00403	-5.51399
16:1 Palmitoleic	BA-2	1	Ref7	REF	0.00408	-5.50166
16:1 Palmitoleic	BA-2	3	Ref7	REF	0.00419	-5.47505
16:1 Palmitoleic	BA-2	1	Ref1	REF	0.00428	-5.4538
16:1 Palmitoleic	CB-1	2	Ref11	REF	0.00305	-5.79261
16:1 Palmitoleic	CB-1	3	Ref11	REF	0.00326	-5.72603
16:1 Palmitoleic	CB-1	1	Ref11	REF	0.00355	-5.64081
16:1 Palmitoleic	CB-1	3	Ref1	REF	0.0038	-5.57275
16:1 Palmitoleic	CB-1	2	Ref6	REF	0.00418	-5.47744
16:1 Palmitoleic	CB-1	3	Ref6	REF	0.00425	-5.46084
16:1 Palmitoleic	CB-1	1	Ref6	REF	0.00457	-5.38824
16:1 Palmitoleic	CB-1	1	Ref1	REF	0.00468	-5.36446
16:1 Palmitoleic	CB-2	1	Ref9	REF	0.00311	-5.77313
16:1 Palmitoleic	CB-2	3	Ref9	REF	0.00341	-5.68104
16:1 Palmitoleic	CB-2	2	Ref4	REF	0.00343	-5.6752
16:1 Palmitoleic	CB-2	3	Ref4	REF	0.00348	-5.66072
16:1 Palmitoleic	CB-2	3	Ref2	REF	0.00358	-5.63239
16:1 Palmitoleic	CB-2	2	Ref9	REF	0.00367	-5.60756
16:1 Palmitoleic	CB-2	1	Ref2	REF	0.00381	-5.57013
16:1 Palmitoleic	CB-2	3	Ref12	REF	0.004	-5.52146
16:1 Palmitoleic	CB-2	2	Ref12	REF	0.0042	-5.47267
16:1 Palmitoleic	CB-2	2	Ref2	REF	0.00422	-5.46792
16:1 Palmitoleic	CB-2	1	Ref12	REF	0.00433	-5.44219
18:0 Stearic	BA-1	2	Control	COMP	0.0429	-3.14888
18:0 Stearic	BA-1	1	Control	COMP	0.045	-3.10109
18:0 Stearic	BA-2	1	Control	COMP	0.0439	-3.12584
18:0 Stearic	BA-2	3	Control	COMP	0.0462	-3.07478
18:0 Stearic	CB-1	3	Control	COMP	0.0478	-3.04073
18:0 Stearic	CB-1	2	Control	COMP	0.0506	-2.9838
18:0 Stearic	CB-2	3	Control	COMP	0.0446	-3.11002
18:0 Stearic	CB-2	2	Control	COMP	0.0479	-3.03864
18:0 Stearic	CB-2	1	Control	COMP	0.0509	-2.97789
18:0 Stearic	BA-1	2	Test	GMO	0.0415	-3.18206
18:0 Stearic	BA-1	1	Test	GMO	0.0441	-3.1213
18:0 Stearic	BA-1	3	Test	GMO	0.0448	-3.10555
18:0 Stearic	BA-2	3	Test	GMO	0.0499	-2.99773
18:0 Stearic	BA-2	2	Test	GMO	0.0507	-2.98183
18:0 Stearic	BA-2	1	Test	GMO	0.053	-2.93746
18:0 Stearic	CB-1	3	Test	GMO	0.0434	-3.1373
18:0 Stearic	CB-1	2	Test	GMO	0.0481	-3.03447
18:0 Stearic	CB-1	1	Test	GMO	0.0493	-3.00983
18:0 Stearic	CB-2	3	Test	GMO	0.0424	-3.16061
18:0 Stearic	CB-2	2	Test	GMO	0.0477	-3.04282
18:0 Stearic	CB-2	1	Test	GMO	0.0531	-2.93558
18:0 Stearic	BA-1	2	Ref3	REF	0.0461	-3.07694
18:0 Stearic	BA-1	3	Ref3	REF	0.0475	-3.04703
18:0 Stearic	BA-1	1	Ref3	REF	0.048	-3.03655
18:0 Stearic	BA-1	2	Ref10	REF	0.05	-2.99573
18:0 Stearic	BA-1	1	Ref10	REF	0.0502	-2.99174
18:0 Stearic	BA-1	2	Ref5	REF	0.051	-2.97593
18:0 Stearic	BA-1	3	Ref10	REF	0.0514	-2.96812
18:0 Stearic	BA-1	1	Ref5	REF	0.0547	-2.90589
18:0 Stearic	BA-1	3	Ref7	REF	0.0559	-2.88419
18:0 Stearic	BA-1	2	Ref7	REF	0.0575	-2.85597
18:0 Stearic	BA-1	1	Ref7	REF	0.0578	-2.85077
18:0 Stearic	BA-1	3	Ref5	REF	0.0818	-2.50348
18:0 Stearic	BA-2	1	Ref9	REF	0.0499	-2.99773
18:0 Stearic	BA-2	3	Ref13	REF	0.052	-2.95651
18:0 Stearic	BA-2	2	Ref9	REF	0.0532	-2.9337
18:0 Stearic	BA-2	2	Ref13	REF	0.0555	-2.89137
18:0 Stearic	BA-2	1	Ref13	REF	0.0572	-2.8612
18:0 Stearic	BA-2	2	Ref7	REF	0.0583	-2.84215
18:0 Stearic	BA-2	3	Ref9	REF	0.0599	-2.81508
18:0 Stearic	BA-2	1	Ref7	REF	0.0617	-2.78547
18:0 Stearic	BA-2	3	Ref7	REF	0.063	-2.76462
18:0 Stearic	BA-2	3	Ref1	REF	0.0818	-2.50348
18:0 Stearic	BA-2	1	Ref1	REF	0.0882	-2.42815
18:0 Stearic	BA-2	2	Ref1	REF	0.0887	-2.4225
18:0 Stearic	CB-1	2	Ref11	REF	0.0469	-3.05974
18:0 Stearic	CB-1	3	Ref11	REF	0.0498	-2.99974
18:0 Stearic	CB-1	1	Ref8	REF	0.0529	-2.93935
18:0 Stearic	CB-1	1	Ref11	REF	0.0549	-2.90224
18:0 Stearic	CB-1	2	Ref6	REF	0.0605	-2.80511
18:0 Stearic	CB-1	3	Ref6	REF	0.0614	-2.79035
18:0 Stearic	CB-1	1	Ref6	REF	0.0678	-2.69119
18:0 Stearic	CB-1	3	Ref1	REF	0.0802	-2.52323
18:0 Stearic	CB-1	1	Ref1	REF	0.0959	-2.34445
18:0 Stearic	CB-2	1	Ref2	REF	0.0408	-3.19907
18:0 Stearic	CB-2	3	Ref2	REF	0.0414	-3.18447
18:0 Stearic	CB-2	2	Ref2	REF	0.0468	-3.06187
18:0 Stearic	CB-2	1	Ref9	REF	0.0554	-2.89318
18:0 Stearic	CB-2	1	Ref4	REF	0.0573	-2.85945
18:0 Stearic	CB-2	3	Ref9	REF	0.0574	-2.85771
18:0 Stearic	CB-2	3	Ref12	REF	0.0574	-2.85771
18:0 Stearic	CB-2	2	Ref12	REF	0.0577	-2.8525
18:0 Stearic	CB-2	2	Ref9	REF	0.0584	-2.84044
18:0 Stearic	CB-2	3	Ref4	REF	0.0605	-2.80511
18:0 Stearic	CB-2	1	Ref12	REF	0.0613	-2.79198
18:0 Stearic	CB-2	2	Ref4	REF	0.0644	-2.74264
18:1 Oleic	BA-1	2	Control	COMP	0.801	-0.221894
18:1 Oleic	BA-1	1	Control	COMP	0.836	-0.179127
18:1 Oleic	BA-1	3	Control	COMP	0.97	-0.0304592
18:1 Oleic	BA-2	1	Control	COMP	0.832	-0.183923
18:1 Oleic	BA-2	3	Control	COMP	0.868	-0.141564
18:1 Oleic	CB-1	3	Control	COMP	0.879	-0.12897
18:1 Oleic	CB-1	2	Control	COMP	0.896	-0.109815
18:1 Oleic	CB-2	3	Control	COMP	0.826	-0.191161
18:1 Oleic	CB-2	2	Control	COMP	0.866	-0.14387
18:1 Oleic	CB-2	1	Control	COMP	0.917	-0.0866478
18:1 Oleic	BA-1	2	Test	GMO	0.833	-0.182722
18:1 Oleic	BA-1	1	Test	GMO	0.901	-0.10425
18:1 Oleic	BA-1	3	Test	GMO	0.915	-0.0888312
18:1 Oleic	BA-2	3	Test	GMO	0.969	-0.0314907
18:1 Oleic	BA-2	2	Test	GMO	1.01	0.00995033
18:1 Oleic	BA-2	1	Test	GMO	1.07	0.0676586
18:1 Oleic	CB-1	3	Test	GMO	0.849	-0.163696
18:1 Oleic	CB-1	2	Test	GMO	0.945	-0.0565704
18:1 Oleic	CB-1	1	Test	GMO	0.949	-0.0523465
18:1 Oleic	CB-2	3	Test	GMO	0.819	-0.199671
18:1 Oleic	CB-2	2	Test	GMO	0.95	-0.0512933
18:1 Oleic	CB-2	1	Test	GMO	1.05	0.0487902
18:1 Oleic	BA-1	2	Ref3	REF	0.652	-0.427711
18:1 Oleic	BA-1	1	Ref3	REF	0.665	-0.407968
18:1 Oleic	BA-1	3	Ref3	REF	0.671	-0.398986
18:1 Oleic	BA-1	1	Ref10	REF	0.72	-0.328504
18:1 Oleic	BA-1	2	Ref10	REF	0.725	-0.321584
18:1 Oleic	BA-1	3	Ref10	REF	0.741	-0.299755
18:1 Oleic	BA-1	2	Ref5	REF	0.845	-0.168419
18:1 Oleic	BA-1	1	Ref5	REF	0.872	-0.136966
18:1 Oleic	BA-1	3	Ref7	REF	0.919	-0.0844692
18:1 Oleic	BA-1	1	Ref7	REF	0.921	-0.0822952
18:1 Oleic	BA-1	2	Ref7	REF	0.945	-0.0565704
18:1 Oleic	BA-1	3	Ref5	REF	0.97	-0.0304592
18:1 Oleic	BA-2	1	Ref9	REF	0.676	-0.391562
18:1 Oleic	BA-2	2	Ref9	REF	0.754	-0.282363
18:1 Oleic	BA-2	3	Ref13	REF	0.793	-0.231932
18:1 Oleic	BA-2	3	Ref9	REF	0.821	-0.197232
18:1 Oleic	BA-2	2	Ref13	REF	0.822	-0.196015
18:1 Oleic	BA-2	1	Ref13	REF	0.847	-0.166055
18:1 Oleic	BA-2	2	Ref7	REF	0.935	-0.0672087
18:1 Oleic	BA-2	3	Ref1	REF	0.97	-0.0304592
18:1 Oleic	BA-2	1	Ref7	REF	0.979	-0.0212236
18:1 Oleic	BA-2	3	Ref7	REF	1	0
18:1 Oleic	BA-2	2	Ref1	REF	1.08	0.076961
18:1 Oleic	BA-2	1	Ref1	REF	1.09	0.0861777
18:1 Oleic	CB-1	1	Ref8	REF	0.583	-0.539568
18:1 Oleic	CB-1	2	Ref11	REF	0.705	-0.349557
18:1 Oleic	CB-1	3	Ref11	REF	0.717	-0.332679
18:1 Oleic	CB-1	1	Ref11	REF	0.788	-0.238257
18:1 Oleic	CB-1	3	Ref1	REF	0.938	-0.0640053
18:1 Oleic	CB-1	1	Ref1	REF	1.12	0.113329
18:1 Oleic	CB-1	3	Ref6	REF	1.12	0.113329
18:1 Oleic	CB-1	2	Ref6	REF	1.14	0.131028
18:1 Oleic	CB-1	1	Ref6	REF	1.16	0.14842
18:1 Oleic	CB-2	1	Ref9	REF	0.667	-0.404965
18:1 Oleic	CB-2	1	Ref2	REF	0.673	-0.39601
18:1 Oleic	CB-2	3	Ref2	REF	0.677	-0.390084
18:1 Oleic	CB-2	2	Ref2	REF	0.742	-0.298406
18:1 Oleic	CB-2	3	Ref9	REF	0.742	-0.298406
18:1 Oleic	CB-2	2	Ref9	REF	0.748	-0.290352
18:1 Oleic	CB-2	1	Ref4	REF	0.818	-0.200893
18:1 Oleic	CB-2	3	Ref12	REF	0.832	-0.183923
18:1 Oleic	CB-2	2	Ref12	REF	0.841	-0.173164
18:1 Oleic	CB-2	1	Ref12	REF	0.879	-0.12897
18:1 Oleic	CB-2	3	Ref4	REF	0.897	-0.108699
18:1 Oleic	CB-2	2	Ref4	REF	0.9	-0.105361
18:2 Linoleic	BA-1	2	Control	COMP	1.41	0.34359
18:2 Linoleic	BA-1	1	Control	COMP	1.48	0.392042
18:2 Linoleic	BA-2	1	Control	COMP	1.56	0.444686
18:2 Linoleic	BA-2	3	Control	COMP	1.6	0.470004
18:2 Linoleic	CB-1	3	Control	COMP	1.44	0.364643
18:2 Linoleic	CB-1	2	Control	COMP	1.53	0.425268
18:2 Linoleic	CB-2	3	Control	COMP	1.44	0.364643
18:2 Linoleic	CB-2	2	Control	COMP	1.49	0.398776
18:2 Linoleic	CB-2	1	Control	COMP	1.52	0.41871
18:2 Linoleic	BA-1	2	Test	GMO	1.35	0.300105
18:2 Linoleic	BA-1	1	Test	GMO	1.48	0.392042
18:2 Linoleic	BA-1	3	Test	GMO	1.49	0.398776
18:2 Linoleic	BA-2	3	Test	GMO	1.64	0.494696
18:2 Linoleic	BA-2	2	Test	GMO	1.72	0.542324
18:2 Linoleic	BA-2	1	Test	GMO	1.77	0.57098
18:2 Linoleic	CB-1	3	Test	GMO	1.34	0.29267
18:2 Linoleic	CB-1	1	Test	GMO	1.44	0.364643
18:2 Linoleic	CB-1	2	Test	GMO	1.44	0.364643
18:2 Linoleic	CB-2	3	Test	GMO	1.24	0.215111
18:2 Linoleic	CB-2	2	Test	GMO	1.48	0.392042
18:2 Linoleic	CB-2	1	Test	GMO	1.61	0.476234
18:2 Linoleic	BA-1	2	Ref5	REF	1.45	0.371564
18:2 Linoleic	BA-1	1	Ref5	REF	1.49	0.398776
18:2 Linoleic	BA-1	2	Ref3	REF	1.54	0.431782
18:2 Linoleic	BA-1	1	Ref10	REF	1.54	0.431782
18:2 Linoleic	BA-1	2	Ref10	REF	1.57	0.451076
18:2 Linoleic	BA-1	3	Ref3	REF	1.59	0.463734
18:2 Linoleic	BA-1	1	Ref3	REF	1.6	0.470004
18:2 Linoleic	BA-1	3	Ref10	REF	1.6	0.470004
18:2 Linoleic	BA-1	2	Ref7	REF	1.82	0.598837
18:2 Linoleic	BA-1	3	Ref7	REF	1.84	0.609766
18:2 Linoleic	BA-1	1	Ref7	REF	1.85	0.615186
18:2 Linoleic	BA-1	3	Ref5	REF	2.29	0.828552
18:2 Linoleic	BA-2	1	Ref9	REF	1.62	0.482426
18:2 Linoleic	BA-2	3	Ref13	REF	1.64	0.494696
18:2 Linoleic	BA-2	2	Ref13	REF	1.7	0.530628
18:2 Linoleic	BA-2	1	Ref13	REF	1.78	0.576613
18:2 Linoleic	BA-2	2	Ref9	REF	1.79	0.582216
18:2 Linoleic	BA-2	2	Ref7	REF	1.86	0.620576
18:2 Linoleic	BA-2	3	Ref9	REF	1.86	0.620576
18:2 Linoleic	BA-2	3	Ref7	REF	2	0.693147
18:2 Linoleic	BA-2	1	Ref7	REF	2.03	0.708036
18:2 Linoleic	BA-2	3	Ref1	REF	2.29	0.828552
18:2 Linoleic	BA-2	1	Ref1	REF	2.47	0.904218
18:2 Linoleic	BA-2	2	Ref1	REF	2.49	0.912283
18:2 Linoleic	CB-1	3	Ref11	REF	1.43	0.357674
18:2 Linoleic	CB-1	2	Ref11	REF	1.5	0.405465
18:2 Linoleic	CB-1	3	Ref6	REF	1.56	0.444686
18:2 Linoleic	CB-1	2	Ref6	REF	1.58	0.457425
18:2 Linoleic	CB-1	1	Ref11	REF	1.64	0.494696
18:2 Linoleic	CB-1	1	Ref8	REF	1.66	0.506818
18:2 Linoleic	CB-1	1	Ref6	REF	1.71	0.536493
18:2 Linoleic	CB-1	3	Ref1	REF	2.16	0.770108
18:2 Linoleic	CB-1	1	Ref1	REF	2.57	0.943906
18:2 Linoleic	CB-2	1	Ref4	REF	1.39	0.329304
18:2 Linoleic	CB-2	1	Ref2	REF	1.43	0.357674
18:2 Linoleic	CB-2	3	Ref2	REF	1.46	0.378436
18:2 Linoleic	CB-2	1	Ref9	REF	1.48	0.392042
18:2 Linoleic	CB-2	2	Ref4	REF	1.49	0.398776
18:2 Linoleic	CB-2	2	Ref2	REF	1.52	0.41871
18:2 Linoleic	CB-2	3	Ref4	REF	1.55	0.438255
18:2 Linoleic	CB-2	3	Ref9	REF	1.57	0.451076
18:2 Linoleic	CB-2	3	Ref12	REF	1.59	0.463734
18:2 Linoleic	CB-2	2	Ref12	REF	1.6	0.470004
18:2 Linoleic	CB-2	2	Ref9	REF	1.63	0.48858
18:2 Linoleic	CB-2	1	Ref12	REF	1.67	0.512824
18:3 Linolenic	BA-1	2	Control	COMP	0.0293	-3.53017
18:3 Linolenic	BA-1	1	Control	COMP	0.0336	-3.39323
18:3 Linolenic	BA-1	3	Control	COMP	0.0365	-3.31044
18:3 Linolenic	BA-2	1	Control	COMP	0.0347	-3.36102
18:3 Linolenic	BA-2	3	Control	COMP	0.0351	-3.34955
18:3 Linolenic	CB-1	3	Control	COMP	0.0325	-3.42652
18:3 Linolenic	CB-1	2	Control	COMP	0.0372	-3.29145
18:3 Linolenic	CB-2	3	Control	COMP	0.031	-3.47377
18:3 Linolenic	CB-2	2	Control	COMP	0.0335	-3.39621
18:3 Linolenic	CB-2	1	Control	COMP	0.0364	-3.31319
18:3 Linolenic	BA-1	2	Test	GMO	0.0255	-3.66908
18:3 Linolenic	BA-1	1	Test	GMO	0.0285	-3.55785
18:3 Linolenic	BA-1	3	Test	GMO	0.0298	-3.51325
18:3 Linolenic	BA-2	3	Test	GMO	0.035	-3.35241
18:3 Linolenic	BA-2	2	Test	GMO	0.0357	-3.3326
18:3 Linolenic	BA-2	1	Test	GMO	0.0366	-3.30771
18:3 Linolenic	CB-1	3	Test	GMO	0.0301	-3.50323
18:3 Linolenic	CB-1	2	Test	GMO	0.0312	-3.46734
18:3 Linolenic	CB-1	1	Test	GMO	0.0325	-3.42652
18:3 Linolenic	CB-2	3	Test	GMO	0.0246	-3.70501
18:3 Linolenic	CB-2	2	Test	GMO	0.0313	-3.46414
18:3 Linolenic	CB-2	1	Test	GMO	0.034	-3.38139
18:3 Linolenic	BA-1	3	Ref7	REF	0.0268	-3.61935
18:3 Linolenic	BA-1	2	Ref7	REF	0.0284	-3.56137
18:3 Linolenic	BA-1	1	Ref3	REF	0.0285	-3.55785
18:3 Linolenic	BA-1	2	Ref3	REF	0.0291	-3.53702
18:3 Linolenic	BA-1	1	Ref7	REF	0.0296	-3.51998
18:3 Linolenic	BA-1	3	Ref3	REF	0.0297	-3.51661
18:3 Linolenic	BA-1	2	Ref10	REF	0.0319	-3.44515
18:3 Linolenic	BA-1	2	Ref5	REF	0.0325	-3.42652
18:3 Linolenic	BA-1	1	Ref10	REF	0.0331	-3.40822
18:3 Linolenic	BA-1	3	Ref10	REF	0.0339	-3.38434
18:3 Linolenic	BA-1	1	Ref5	REF	0.0352	-3.34671
18:3 Linolenic	BA-1	3	Ref5	REF	0.0365	-3.31044
18:3 Linolenic	BA-2	1	Ref9	REF	0.03	-3.50656
18:3 Linolenic	BA-2	2	Ref7	REF	0.0309	-3.477
18:3 Linolenic	BA-2	1	Ref7	REF	0.0319	-3.44515
18:3 Linolenic	BA-2	2	Ref9	REF	0.0331	-3.40822
18:3 Linolenic	BA-2	3	Ref7	REF	0.0339	-3.38434
18:3 Linolenic	BA-2	3	Ref9	REF	0.0346	-3.3639
18:3 Linolenic	BA-2	3	Ref1	REF	0.0365	-3.31044
18:3 Linolenic	BA-2	3	Ref13	REF	0.0388	-3.24934
18:3 Linolenic	BA-2	2	Ref1	REF	0.0392	-3.23908
18:3 Linolenic	BA-2	1	Ref1	REF	0.0399	-3.22138
18:3 Linolenic	BA-2	1	Ref13	REF	0.0415	-3.18206
18:3 Linolenic	BA-2	2	Ref13	REF	0.042	-3.17009
18:3 Linolenic	CB-1	1	Ref8	REF	0.0247	-3.70095
18:3 Linolenic	CB-1	2	Ref11	REF	0.0328	-3.41733
18:3 Linolenic	CB-1	3	Ref11	REF	0.0345	-3.3668
18:3 Linolenic	CB-1	2	Ref6	REF	0.036	-3.32424
18:3 Linolenic	CB-1	3	Ref1	REF	0.0375	-3.28341
18:3 Linolenic	CB-1	3	Ref6	REF	0.0376	-3.28075
18:3 Linolenic	CB-1	1	Ref11	REF	0.0396	-3.22893
18:3 Linolenic	CB-1	1	Ref6	REF	0.0405	-3.20645
18:3 Linolenic	CB-1	1	Ref1	REF	0.0436	-3.1327
18:3 Linolenic	CB-2	1	Ref9	REF	0.0276	-3.58994
18:3 Linolenic	CB-2	3	Ref9	REF	0.03	-3.50656
18:3 Linolenic	CB-2	3	Ref2	REF	0.0303	-3.49661
18:3 Linolenic	CB-2	1	Ref2	REF	0.0314	-3.46095
18:3 Linolenic	CB-2	2	Ref9	REF	0.0316	-3.4546
18:3 Linolenic	CB-2	1	Ref4	REF	0.0323	-3.43269
18:3 Linolenic	CB-2	3	Ref12	REF	0.0328	-3.41733
18:3 Linolenic	CB-2	2	Ref12	REF	0.0345	-3.3668
18:3 Linolenic	CB-2	1	Ref12	REF	0.0347	-3.36102
18:3 Linolenic	CB-2	2	Ref2	REF	0.0349	-3.35527
18:3 Linolenic	CB-2	3	Ref4	REF	0.0363	-3.31594
18:3 Linolenic	CB-2	2	Ref4	REF	0.0365	-3.31044
20:0 Arachidic	BA-1	2	Control	COMP	0.0112	-4.49184
20:0 Arachidic	BA-1	1	Control	COMP	0.0117	-4.44817
20:0 Arachidic	BA-1	3	Control	COMP	0.014	-4.2687
20:0 Arachidic	BA-2	1	Control	COMP	0.0118	-4.43966
20:0 Arachidic	BA-2	3	Control	COMP	0.0121	-4.41455
20:0 Arachidic	CB-1	3	Control	COMP	0.0126	-4.37406
20:0 Arachidic	CB-1	2	Control	COMP	0.0136	-4.29769
20:0 Arachidic	CB-2	3	Control	COMP	0.0117	-4.44817
20:0 Arachidic	CB-2	2	Control	COMP	0.0124	-4.39006
20:0 Arachidic	CB-2	1	Control	COMP	0.0132	-4.32754
20:0 Arachidic	BA-1	2	Test	GMO	0.0111	-4.50081
20:0 Arachidic	BA-1	1	Test	GMO	0.012	-4.42285
20:0 Arachidic	BA-1	3	Test	GMO	0.0121	-4.41455
20:0 Arachidic	BA-2	3	Test	GMO	0.0135	-4.30507
20:0 Arachidic	BA-2	2	Test	GMO	0.0138	-4.28309
20:0 Arachidic	BA-2	1	Test	GMO	0.0144	-4.24053
20:0 Arachidic	CB-1	3	Test	GMO	0.0125	-4.38203
20:0 Arachidic	CB-1	2	Test	GMO	0.0134	-4.3125
20:0 Arachidic	CB-1	1	Test	GMO	0.0142	-4.25451
20:0 Arachidic	CB-2	3	Test	GMO	0.0114	-4.47414
20:0 Arachidic	CB-2	2	Test	GMO	0.0127	-4.36615
20:0 Arachidic	CB-2	1	Test	GMO	0.0146	-4.22673
20:0 Arachidic	BA-1	2	Ref3	REF	0.0108	-4.52821
20:0 Arachidic	BA-1	3	Ref3	REF	0.0112	-4.49184
20:0 Arachidic	BA-1	1	Ref3	REF	0.0113	-4.48295
20:0 Arachidic	BA-1	2	Ref5	REF	0.0119	-4.43122
20:0 Arachidic	BA-1	1	Ref10	REF	0.0119	-4.43122
20:0 Arachidic	BA-1	2	Ref10	REF	0.012	-4.42285
20:0 Arachidic	BA-1	3	Ref10	REF	0.0121	-4.41455
20:0 Arachidic	BA-1	3	Ref7	REF	0.0125	-4.38203
20:0 Arachidic	BA-1	1	Ref5	REF	0.0127	-4.36615
20:0 Arachidic	BA-1	2	Ref7	REF	0.0127	-4.36615
20:0 Arachidic	BA-1	1	Ref7	REF	0.0129	-4.35053
20:0 Arachidic	BA-1	3	Ref5	REF	0.014	-4.2687
20:0 Arachidic	BA-2	3	Ref13	REF	0.0113	-4.48295
20:0 Arachidic	BA-2	1	Ref9	REF	0.0118	-4.43966
20:0 Arachidic	BA-2	2	Ref9	REF	0.0122	-4.40632
20:0 Arachidic	BA-2	2	Ref13	REF	0.0122	-4.40632
20:0 Arachidic	BA-2	1	Ref13	REF	0.0127	-4.36615
20:0 Arachidic	BA-2	2	Ref7	REF	0.0131	-4.33514
20:0 Arachidic	BA-2	3	Ref9	REF	0.0133	-4.31999
20:0 Arachidic	BA-2	3	Ref1	REF	0.014	-4.2687
20:0 Arachidic	BA-2	1	Ref7	REF	0.014	-4.2687
20:0 Arachidic	BA-2	3	Ref7	REF	0.0143	-4.2475
20:0 Arachidic	BA-2	2	Ref1	REF	0.0155	-4.16692
20:0 Arachidic	BA-2	1	Ref1	REF	0.0156	-4.16048
20:0 Arachidic	CB-1	1	Ref8	REF	0.0123	-4.39816
20:0 Arachidic	CB-1	2	Ref11	REF	0.0123	-4.39816
20:0 Arachidic	CB-1	3	Ref11	REF	0.0123	-4.39816
20:0 Arachidic	CB-1	1	Ref11	REF	0.0135	-4.30507
20:0 Arachidic	CB-1	3	Ref1	REF	0.0146	-4.22673
20:0 Arachidic	CB-1	2	Ref6	REF	0.0153	-4.1799
20:0 Arachidic	CB-1	3	Ref6	REF	0.0155	-4.16692
20:0 Arachidic	CB-1	1	Ref6	REF	0.0169	-4.08044
20:0 Arachidic	CB-1	1	Ref1	REF	0.0178	-4.02856
20:0 Arachidic	CB-2	1	Ref2	REF	0.0104	-4.56595
20:0 Arachidic	CB-2	3	Ref2	REF	0.0111	-4.50081
20:0 Arachidic	CB-2	2	Ref2	REF	0.012	-4.42285
20:0 Arachidic	CB-2	2	Ref9	REF	0.0127	-4.36615
20:0 Arachidic	CB-2	1	Ref9	REF	0.0129	-4.35053
20:0 Arachidic	CB-2	3	Ref9	REF	0.0129	-4.35053
20:0 Arachidic	CB-2	3	Ref12	REF	0.0137	-4.29036
20:0 Arachidic	CB-2	1	Ref4	REF	0.0139	-4.27587
20:0 Arachidic	CB-2	2	Ref12	REF	0.0142	-4.25451
20:0 Arachidic	CB-2	1	Ref12	REF	0.0143	-4.2475
20:0 Arachidic	CB-2	3	Ref4	REF	0.0147	-4.21991
20:0 Arachidic	CB-2	2	Ref4	REF	0.0158	-4.14775
20:1 Eicosenoic	BA-1	2	Control	COMP	0.00909	-4.70058
20:1 Eicosenoic	BA-1	1	Control	COMP	0.0103	-4.57561
20:1 Eicosenoic	BA-1	3	Control	COMP	0.0116	-4.45675
20:1 Eicosenoic	BA-2	1	Control	COMP	0.0106	-4.5469
20:1 Eicosenoic	BA-2	3	Control	COMP	0.0109	-4.51899
20:1 Eicosenoic	CB-1	3	Control	COMP	0.011	-4.50986
20:1 Eicosenoic	CB-1	2	Control	COMP	0.0119	-4.43122
20:1 Eicosenoic	CB-2	3	Control	COMP	0.0103	-4.57561
20:1 Eicosenoic	CB-2	2	Control	COMP	0.0109	-4.51899
20:1 Eicosenoic	CB-2	1	Control	COMP	0.0118	-4.43966
20:1 Eicosenoic	BA-1	2	Test	GMO	0.00871	-4.74328
20:1 Eicosenoic	BA-1	1	Test	GMO	0.0093	-4.67774
20:1 Eicosenoic	BA-1	3	Test	GMO	0.0102	-4.58537
20:1 Eicosenoic	BA-2	3	Test	GMO	0.0117	-4.44817
20:1 Eicosenoic	BA-2	2	Test	GMO	0.0119	-4.43122
20:1 Eicosenoic	BA-2	1	Test	GMO	0.0123	-4.39816
20:1 Eicosenoic	CB-1	3	Test	GMO	0.0104	-4.56595
20:1 Eicosenoic	CB-1	2	Test	GMO	0.0112	-4.49184
20:1 Eicosenoic	CB-1	1	Test	GMO	0.012	-4.42285
20:1 Eicosenoic	CB-2	3	Test	GMO	0.0101	-4.59522
20:1 Eicosenoic	CB-2	2	Test	GMO	0.0106	-4.5469
20:1 Eicosenoic	CB-2	1	Test	GMO	0.0127	-4.36615
20:1 Eicosenoic	BA-1	3	Ref3	REF	0.00711	-4.94625
20:1 Eicosenoic	BA-1	1	Ref3	REF	0.00722	-4.9309
20:1 Eicosenoic	BA-1	2	Ref10	REF	0.00784	-4.84852
20:1 Eicosenoic	BA-1	2	Ref3	REF	0.008	-4.82831
20:1 Eicosenoic	BA-1	2	Ref5	REF	0.00831	-4.7903
20:1 Eicosenoic	BA-1	1	Ref10	REF	0.00917	-4.69182
20:1 Eicosenoic	BA-1	3	Ref10	REF	0.00943	-4.66386
20:1 Eicosenoic	BA-1	3	Ref7	REF	0.00966	-4.63976
20:1 Eicosenoic	BA-1	1	Ref5	REF	0.0099	-4.61522
20:1 Eicosenoic	BA-1	1	Ref7	REF	0.0105	-4.55638
20:1 Eicosenoic	BA-1	2	Ref7	REF	0.0106	-4.5469
20:1 Eicosenoic	BA-1	3	Ref5	REF	0.0116	-4.45675
20:1 Eicosenoic	BA-2	1	Ref9	REF	0.00842	-4.77715
20:1 Eicosenoic	BA-2	3	Ref13	REF	0.00875	-4.7387
20:1 Eicosenoic	BA-2	2	Ref9	REF	0.00941	-4.66598
20:1 Eicosenoic	BA-2	2	Ref13	REF	0.00969	-4.63666
20:1 Eicosenoic	BA-2	1	Ref13	REF	0.01	-4.60517
20:1 Eicosenoic	BA-2	3	Ref9	REF	0.0102	-4.58537
20:1 Eicosenoic	BA-2	2	Ref7	REF	0.0106	-4.5469
20:1 Eicosenoic	BA-2	1	Ref7	REF	0.0115	-4.46541
20:1 Eicosenoic	BA-2	3	Ref1	REF	0.0116	-4.45675
20:1 Eicosenoic	BA-2	3	Ref7	REF	0.0117	-4.44817
20:1 Eicosenoic	BA-2	1	Ref1	REF	0.0129	-4.35053
20:1 Eicosenoic	BA-2	2	Ref1	REF	0.0132	-4.32754
20:1 Eicosenoic	CB-1	1	Ref8	REF	0.00788	-4.84343
20:1 Eicosenoic	CB-1	3	Ref11	REF	0.00964	-4.64183
20:1 Eicosenoic	CB-1	2	Ref11	REF	0.00969	-4.63666
20:1 Eicosenoic	CB-1	1	Ref11	REF	0.0106	-4.5469
20:1 Eicosenoic	CB-1	2	Ref6	REF	0.0119	-4.43122
20:1 Eicosenoic	CB-1	3	Ref6	REF	0.0119	-4.43122
20:1 Eicosenoic	CB-1	3	Ref1	REF	0.0122	-4.40632
20:1 Eicosenoic	CB-1	1	Ref6	REF	0.0125	-4.38203
20:1 Eicosenoic	CB-1	1	Ref1	REF	0.015	-4.19971
20:1 Eicosenoic	CB-2	1	Ref9	REF	0.00844	-4.77477
20:1 Eicosenoic	CB-2	1	Ref2	REF	0.00845	-4.77359
20:1 Eicosenoic	CB-2	3	Ref2	REF	0.00867	-4.74789
20:1 Eicosenoic	CB-2	2	Ref9	REF	0.00886	-4.72621
20:1 Eicosenoic	CB-2	3	Ref9	REF	0.00933	-4.67452
20:1 Eicosenoic	CB-2	2	Ref2	REF	0.00952	-4.65436
20:1 Eicosenoic	CB-2	1	Ref4	REF	0.01	-4.60517
20:1 Eicosenoic	CB-2	3	Ref12	REF	0.0102	-4.58537
20:1 Eicosenoic	CB-2	3	Ref4	REF	0.0103	-4.57561
20:1 Eicosenoic	CB-2	1	Ref12	REF	0.0105	-4.55638
20:1 Eicosenoic	CB-2	2	Ref4	REF	0.0107	-4.53751
20:1 Eicosenoic	CB-2	2	Ref12	REF	0.0108	-4.52821
22:0 Behenic	BA-1	2	Control	COMP	0.00491	-5.31648
22:0 Behenic	BA-1	3	Control	COMP	0.00532	-5.23628
22:0 Behenic	BA-1	1	Control	COMP	0.00547	-5.20848
22:0 Behenic	BA-2	3	Control	COMP	0.00529	-5.24194
22:0 Behenic	BA-2	1	Control	COMP	0.0057	-5.16729
22:0 Behenic	CB-1	3	Control	COMP	0.00537	-5.22693
22:0 Behenic	CB-1	2	Control	COMP	0.00547	-5.20848
22:0 Behenic	CB-2	3	Control	COMP	0.00507	-5.28441
22:0 Behenic	CB-2	2	Control	COMP	0.00549	-5.20483
22:0 Behenic	CB-2	1	Control	COMP	0.00581	-5.14817
22:0 Behenic	BA-1	2	Test	GMO	0.00431	-5.44682
22:0 Behenic	BA-1	1	Test	GMO	0.00466	-5.36874
22:0 Behenic	BA-1	3	Test	GMO	0.00475	-5.34961
22:0 Behenic	BA-2	2	Test	GMO	0.00527	-5.24572
22:0 Behenic	BA-2	3	Test	GMO	0.00534	-5.23253
22:0 Behenic	BA-2	1	Test	GMO	0.00573	-5.16204
22:0 Behenic	CB-1	3	Test	GMO	0.00514	-5.2707
22:0 Behenic	CB-1	2	Test	GMO	0.00526	-5.24762
22:0 Behenic	CB-1	1	Test	GMO	0.00566	-5.17433
22:0 Behenic	CB-2	3	Test	GMO	0.00487	-5.32466
22:0 Behenic	CB-2	2	Test	GMO	0.0051	-5.27851
22:0 Behenic	CB-2	1	Test	GMO	0.00569	-5.16905
22:0 Behenic	BA-1	1	Ref3	REF	0.00439	-5.42843
22:0 Behenic	BA-1	2	Ref5	REF	0.00451	-5.40146
22:0 Behenic	BA-1	2	Ref10	REF	0.00454	-5.39483
22:0 Behenic	BA-1	1	Ref10	REF	0.00455	-5.39263
22:0 Behenic	BA-1	3	Ref3	REF	0.00456	-5.39043
22:0 Behenic	BA-1	3	Ref10	REF	0.00461	-5.37953
22:0 Behenic	BA-1	2	Ref3	REF	0.00464	-5.37304
22:0 Behenic	BA-1	1	Ref5	REF	0.00503	-5.29234
22:0 Behenic	BA-1	3	Ref7	REF	0.00531	-5.23816
22:0 Behenic	BA-1	3	Ref5	REF	0.00532	-5.23628
22:0 Behenic	BA-1	2	Ref7	REF	0.00559	-5.18678
22:0 Behenic	BA-1	1	Ref7	REF	0.00576	-5.15682
22:0 Behenic	BA-2	3	Ref13	REF	0.00417	-5.47984
22:0 Behenic	BA-2	1	Ref13	REF	0.00453	-5.39703
22:0 Behenic	BA-2	2	Ref13	REF	0.00453	-5.39703
22:0 Behenic	BA-2	1	Ref9	REF	0.00507	-5.28441
22:0 Behenic	BA-2	3	Ref1	REF	0.00532	-5.23628
22:0 Behenic	BA-2	2	Ref9	REF	0.00536	-5.22879
22:0 Behenic	BA-2	3	Ref9	REF	0.00538	-5.22507
22:0 Behenic	BA-2	2	Ref1	REF	0.00556	-5.19216
22:0 Behenic	BA-2	1	Ref1	REF	0.00597	-5.12101
22:0 Behenic	BA-2	2	Ref7	REF	0.00612	-5.09619
22:0 Behenic	BA-2	1	Ref7	REF	0.00673	-5.00118
22:0 Behenic	BA-2	3	Ref7	REF	0.00679	-4.9923
22:0 Behenic	CB-1	1	Ref8	REF	0.00477	-5.34541
22:0 Behenic	CB-1	3	Ref11	REF	0.00492	-5.31445
22:0 Behenic	CB-1	2	Ref11	REF	0.00513	-5.27265
22:0 Behenic	CB-1	3	Ref1	REF	0.00535	-5.23066
22:0 Behenic	CB-1	1	Ref11	REF	0.00539	-5.22321
22:0 Behenic	CB-1	3	Ref6	REF	0.00575	-5.15856
22:0 Behenic	CB-1	1	Ref6	REF	0.00601	-5.11433
22:0 Behenic	CB-1	1	Ref1	REF	0.00608	-5.10275
22:0 Behenic	CB-1	2	Ref6	REF	0.00619	-5.08482
22:0 Behenic	CB-2	1	Ref2	REF	0.00504	-5.29035
22:0 Behenic	CB-2	3	Ref9	REF	0.00513	-5.27265
22:0 Behenic	CB-2	1	Ref9	REF	0.00525	-5.24953
22:0 Behenic	CB-2	2	Ref9	REF	0.00535	-5.23066
22:0 Behenic	CB-2	3	Ref2	REF	0.0054	-5.22136
22:0 Behenic	CB-2	3	Ref12	REF	0.00542	-5.21766
22:0 Behenic	CB-2	2	Ref12	REF	0.0056	-5.18499
22:0 Behenic	CB-2	1	Ref4	REF	0.00571	-5.16554
22:0 Behenic	CB-2	1	Ref12	REF	0.00572	-5.16379
22:0 Behenic	CB-2	2	Ref2	REF	0.00588	-5.1362
22:0 Behenic	CB-2	3	Ref4	REF	0.00634	-5.06088
22:0 Behenic	CB-2	2	Ref4	REF	0.00669	-5.00714
Acid Detergent Fiber	BA-1	1	Control	COMP	2.71	0.996949
Acid Detergent Fiber	BA-1	2	Control	COMP	3.27	1.18479
Acid Detergent Fiber	BA-1	3	Control	COMP	4.34	1.46787
Acid Detergent Fiber	BA-2	1	Control	COMP	3.27	1.18479
Acid Detergent Fiber	BA-2	3	Control	COMP	4.79	1.56653
Acid Detergent Fiber	CB-1	2	Control	COMP	3.2	1.16315
Acid Detergent Fiber	CB-1	3	Control	COMP	3.96	1.37624
Acid Detergent Fiber	CB-2	1	Control	COMP	2.7	0.993252
Acid Detergent Fiber	CB-2	2	Control	COMP	3.61	1.28371
Acid Detergent Fiber	CB-2	3	Control	COMP	3.93	1.36864
Acid Detergent Fiber	BA-1	3	Test	GMO	3.86	1.35067
Acid Detergent Fiber	BA-1	2	Test	GMO	4.4	1.4816
Acid Detergent Fiber	BA-1	1	Test	GMO	5.21	1.65058
Acid Detergent Fiber	BA-2	1	Test	GMO	2.8	1.02962
Acid Detergent Fiber	BA-2	3	Test	GMO	3.15	1.1474
Acid Detergent Fiber	BA-2	2	Test	GMO	4.94	1.59737
Acid Detergent Fiber	CB-1	1	Test	GMO	3.4	1.22378
Acid Detergent Fiber	CB-1	2	Test	GMO	4.14	1.4207
Acid Detergent Fiber	CB-1	3	Test	GMO	4.73	1.55393
Acid Detergent Fiber	CB-2	1	Test	GMO	3.35	1.20896
Acid Detergent Fiber	CB-2	2	Test	GMO	3.47	1.24415
Acid Detergent Fiber	CB-2	3	Test	GMO	3.95	1.37372
Acid Detergent Fiber	BA-1	3	Ref10	REF	3.13	1.14103
Acid Detergent Fiber	BA-1	3	Ref5	REF	3.21	1.16627
Acid Detergent Fiber	BA-1	2	Ref5	REF	3.31	1.19695
Acid Detergent Fiber	BA-1	1	Ref10	REF	3.45	1.23837
Acid Detergent Fiber	BA-1	2	Ref10	REF	3.49	1.2499
Acid Detergent Fiber	BA-1	3	Ref3	REF	3.75	1.32176
Acid Detergent Fiber	BA-1	1	Ref7	REF	3.76	1.32442
Acid Detergent Fiber	BA-1	3	Ref7	REF	3.89	1.35841
Acid Detergent Fiber	BA-1	1	Ref3	REF	3.99	1.38379
Acid Detergent Fiber	BA-1	2	Ref7	REF	3.99	1.38379
Acid Detergent Fiber	BA-1	2	Ref3	REF	4.12	1.41585
Acid Detergent Fiber	BA-1	1	Ref5	REF	4.88	1.58515
Acid Detergent Fiber	BA-2	2	Ref9	REF	2.11	0.746688
Acid Detergent Fiber	BA-2	1	Ref9	REF	2.52	0.924259
Acid Detergent Fiber	BA-2	3	Ref9	REF	2.88	1.05779
Acid Detergent Fiber	BA-2	3	Ref7	REF	3.11	1.13462
Acid Detergent Fiber	BA-2	1	Ref13	REF	3.4	1.22378
Acid Detergent Fiber	BA-2	2	Ref7	REF	3.48	1.24703
Acid Detergent Fiber	BA-2	3	Ref13	REF	3.49	1.2499
Acid Detergent Fiber	BA-2	3	Ref1	REF	3.73	1.31641
Acid Detergent Fiber	BA-2	2	Ref1	REF	4.13	1.41828
Acid Detergent Fiber	BA-2	1	Ref1	REF	4.25	1.44692
Acid Detergent Fiber	BA-2	2	Ref13	REF	4.54	1.51293
Acid Detergent Fiber	BA-2	1	Ref7	REF	5.05	1.61939
Acid Detergent Fiber	CB-1	1	Ref11	REF	3.19	1.16002
Acid Detergent Fiber	CB-1	3	Ref11	REF	3.25	1.17865
Acid Detergent Fiber	CB-1	3	Ref6	REF	3.46	1.24127
Acid Detergent Fiber	CB-1	2	Ref11	REF	3.5	1.25276
Acid Detergent Fiber	CB-1	1	Ref6	REF	3.53	1.2613
Acid Detergent Fiber	CB-1	2	Ref6	REF	3.75	1.32176
Acid Detergent Fiber	CB-1	3	Ref1	REF	4.06	1.40118
Acid Detergent Fiber	CB-1	1	Ref1	REF	4.19	1.4327
Acid Detergent Fiber	CB-1	1	Ref8	REF	4.81	1.5707
Acid Detergent Fiber	CB-2	2	Ref4	REF	2.64	0.970779
Acid Detergent Fiber	CB-2	1	Ref4	REF	2.83	1.04028
Acid Detergent Fiber	CB-2	1	Ref12	REF	2.89	1.06126
Acid Detergent Fiber	CB-2	3	Ref4	REF	2.91	1.06815
Acid Detergent Fiber	CB-2	1	Ref2	REF	3.14	1.14422
Acid Detergent Fiber	CB-2	2	Ref12	REF	3.23	1.17248
Acid Detergent Fiber	CB-2	2	Ref2	REF	3.29	1.19089
Acid Detergent Fiber	CB-2	3	Ref9	REF	3.38	1.21788
Acid Detergent Fiber	CB-2	3	Ref2	REF	3.4	1.22378
Acid Detergent Fiber	CB-2	2	Ref9	REF	3.64	1.29198
Acid Detergent Fiber	CB-2	3	Ref12	REF	3.65	1.29473
Acid Detergent Fiber	CB-2	1	Ref9	REF	4.13	1.41828
Alanine	BA-1	3	Control	COMP	5.92	1.77834
Alanine	BA-1	2	Control	COMP	6.11	1.80993
Alanine	BA-1	1	Control	COMP	6.52	1.87487
Alanine	BA-2	1	Control	COMP	6.04	1.7984
Alanine	BA-2	3	Control	COMP	6.47	1.86718
Alanine	CB-1	2	Control	COMP	5.82	1.7613
Alanine	CB-1	3	Control	COMP	5.87	1.76985
Alanine	CB-2	3	Control	COMP	6.19	1.82294
Alanine	CB-2	1	Control	COMP	6.28	1.83737
Alanine	CB-2	2	Control	COMP	6.49	1.87026
Alanine	BA-1	1	Test	GMO	6.19	1.82294
Alanine	BA-1	2	Test	GMO	6.26	1.83418
Alanine	BA-1	3	Test	GMO	6.35	1.84845
Alanine	BA-2	1	Test	GMO	6.64	1.89311
Alanine	BA-2	3	Test	GMO	6.84	1.92279
Alanine	BA-2	2	Test	GMO	7.3	1.98787
Alanine	CB-1	1	Test	GMO	5.93	1.78002
Alanine	CB-1	3	Test	GMO	5.99	1.79009
Alanine	CB-1	2	Test	GMO	6.37	1.8516
Alanine	CB-2	1	Test	GMO	5.91	1.77665
Alanine	CB-2	3	Test	GMO	6.34	1.84688
Alanine	CB-2	2	Test	GMO	6.41	1.85786
Alanine	BA-1	2	Ref5	REF	6.08	1.805
Alanine	BA-1	1	Ref5	REF	6.13	1.81319
Alanine	BA-1	3	Ref5	REF	6.26	1.83418
Alanine	BA-1	3	Ref10	REF	7.21	1.97547
Alanine	BA-1	1	Ref10	REF	7.4	2.00148
Alanine	BA-1	3	Ref7	REF	7.47	2.01089
Alanine	BA-1	1	Ref3	REF	7.5	2.0149
Alanine	BA-1	2	Ref7	REF	7.78	2.05156
Alanine	BA-1	2	Ref10	REF	7.8	2.05412
Alanine	BA-1	1	Ref7	REF	7.86	2.06179
Alanine	BA-1	2	Ref3	REF	7.89	2.0656
Alanine	BA-1	3	Ref3	REF	7.97	2.07568
Alanine	BA-2	1	Ref9	REF	6.37	1.8516
Alanine	BA-2	1	Ref1	REF	7.11	1.9615
Alanine	BA-2	2	Ref1	REF	7.59	2.02683
Alanine	BA-2	3	Ref7	REF	7.59	2.02683
Alanine	BA-2	1	Ref7	REF	7.79	2.05284
Alanine	BA-2	2	Ref7	REF	7.82	2.05668
Alanine	BA-2	3	Ref1	REF	7.88	2.06433
Alanine	BA-2	3	Ref9	REF	7.9	2.06686
Alanine	BA-2	2	Ref9	REF	7.92	2.06939
Alanine	BA-2	1	Ref13	REF	8.31	2.11746
Alanine	BA-2	3	Ref13	REF	8.87	2.18267
Alanine	BA-2	2	Ref13	REF	9.86	2.28849
Alanine	CB-1	1	Ref6	REF	5.33	1.67335
Alanine	CB-1	3	Ref6	REF	5.44	1.69378
Alanine	CB-1	2	Ref6	REF	6.02	1.79509
Alanine	CB-1	1	Ref1	REF	6.09	1.80665
Alanine	CB-1	1	Ref11	REF	6.51	1.87334
Alanine	CB-1	3	Ref11	REF	6.66	1.89612
Alanine	CB-1	3	Ref1	REF	7.05	1.95303
Alanine	CB-1	1	Ref8	REF	7.16	1.96851
Alanine	CB-1	2	Ref11	REF	7.21	1.97547
Alanine	CB-2	2	Ref4	REF	5.4	1.6864
Alanine	CB-2	3	Ref4	REF	5.87	1.76985
Alanine	CB-2	1	Ref4	REF	5.95	1.78339
Alanine	CB-2	2	Ref12	REF	6.35	1.84845
Alanine	CB-2	2	Ref2	REF	6.41	1.85786
Alanine	CB-2	2	Ref9	REF	6.44	1.86253
Alanine	CB-2	1	Ref9	REF	6.68	1.89912
Alanine	CB-2	3	Ref12	REF	6.78	1.91398
Alanine	CB-2	3	Ref2	REF	7.05	1.95303
Alanine	CB-2	1	Ref12	REF	7.06	1.95445
Alanine	CB-2	3	Ref9	REF	7.15	1.96711
Alanine	CB-2	1	Ref2	REF	7.21	1.97547
Arginine	BA-1	2	Control	COMP	3.33	1.20297
Arginine	BA-1	3	Control	COMP	3.48	1.24703
Arginine	BA-1	1	Control	COMP	3.66	1.29746
Arginine	BA-2	1	Control	COMP	3.41	1.22671
Arginine	BA-2	3	Control	COMP	3.76	1.32442
Arginine	CB-1	2	Control	COMP	3.45	1.23837
Arginine	CB-1	3	Control	COMP	3.47	1.24415
Arginine	CB-2	2	Control	COMP	3.95	1.37372
Arginine	CB-2	1	Control	COMP	3.99	1.38379
Arginine	CB-2	3	Control	COMP	4.04	1.39624
Arginine	BA-1	1	Test	GMO	3.6	1.28093
Arginine	BA-1	2	Test	GMO	3.72	1.31372
Arginine	BA-1	3	Test	GMO	3.96	1.37624
Arginine	BA-2	1	Test	GMO	3.57	1.27257
Arginine	BA-2	3	Test	GMO	3.88	1.35584
Arginine	BA-2	2	Test	GMO	4.12	1.41585
Arginine	CB-1	3	Test	GMO	3.55	1.26695
Arginine	CB-1	1	Test	GMO	3.87	1.35325
Arginine	CB-1	2	Test	GMO	3.94	1.37118
Arginine	CB-2	3	Test	GMO	3.68	1.30291
Arginine	CB-2	2	Test	GMO	3.77	1.32708
Arginine	CB-2	1	Test	GMO	4.19	1.4327
Arginine	BA-1	1	Ref10	REF	3.93	1.36864
Arginine	BA-1	2	Ref5	REF	3.98	1.38128
Arginine	BA-1	3	Ref10	REF	3.99	1.38379
Arginine	BA-1	3	Ref5	REF	4.13	1.41828
Arginine	BA-1	1	Ref5	REF	4.17	1.42792
Arginine	BA-1	2	Ref3	REF	4.21	1.43746
Arginine	BA-1	2	Ref10	REF	4.25	1.44692
Arginine	BA-1	3	Ref7	REF	4.53	1.51072
Arginine	BA-1	3	Ref3	REF	4.54	1.51293
Arginine	BA-1	1	Ref3	REF	4.59	1.52388
Arginine	BA-1	1	Ref7	REF	4.62	1.53039
Arginine	BA-1	2	Ref7	REF	4.71	1.54969
Arginine	BA-2	1	Ref9	REF	3.8	1.335
Arginine	BA-2	1	Ref1	REF	3.88	1.35584
Arginine	BA-2	2	Ref1	REF	3.96	1.37624
Arginine	BA-2	3	Ref7	REF	4.15	1.42311
Arginine	BA-2	3	Ref1	REF	4.18	1.43031
Arginine	BA-2	2	Ref9	REF	4.21	1.43746
Arginine	BA-2	1	Ref13	REF	4.31	1.46094
Arginine	BA-2	3	Ref9	REF	4.33	1.46557
Arginine	BA-2	1	Ref7	REF	4.37	1.47476
Arginine	BA-2	2	Ref7	REF	4.49	1.50185
Arginine	BA-2	3	Ref13	REF	4.49	1.50185
Arginine	BA-2	2	Ref13	REF	4.8	1.56862
Arginine	CB-1	1	Ref6	REF	3.48	1.24703
Arginine	CB-1	3	Ref6	REF	3.53	1.2613
Arginine	CB-1	1	Ref1	REF	3.59	1.27815
Arginine	CB-1	1	Ref11	REF	4	1.38629
Arginine	CB-1	2	Ref6	REF	4.01	1.38879
Arginine	CB-1	3	Ref1	REF	4.09	1.40854
Arginine	CB-1	2	Ref11	REF	4.09	1.40854
Arginine	CB-1	1	Ref8	REF	4.25	1.44692
Arginine	CB-1	3	Ref11	REF	4.45	1.4929
Arginine	CB-2	2	Ref4	REF	3.83	1.34286
Arginine	CB-2	2	Ref9	REF	3.96	1.37624
Arginine	CB-2	1	Ref4	REF	3.97	1.37877
Arginine	CB-2	2	Ref2	REF	4.05	1.39872
Arginine	CB-2	3	Ref2	REF	4.08	1.4061
Arginine	CB-2	1	Ref9	REF	4.13	1.41828
Arginine	CB-2	3	Ref4	REF	4.17	1.42792
Arginine	CB-2	3	Ref12	REF	4.18	1.43031
Arginine	CB-2	1	Ref2	REF	4.2	1.43508
Arginine	CB-2	2	Ref12	REF	4.21	1.43746
Arginine	CB-2	1	Ref12	REF	4.31	1.46094
Arginine	CB-2	3	Ref9	REF	4.39	1.47933
Ash	BA-1	1	Control	COMP	0.968	-0.0325232
Ash	BA-1	2	Control	COMP	1.03	0.0295588
Ash	BA-1	3	Control	COMP	1.38	0.322083
Ash	BA-2	1	Control	COMP	1.17	0.157004
Ash	BA-2	3	Control	COMP	1.25	0.223144
Ash	CB-1	3	Control	COMP	1.24	0.215111
Ash	CB-1	2	Control	COMP	1.32	0.277632
Ash	CB-2	3	Control	COMP	0.912	-0.0921153
Ash	CB-2	2	Control	COMP	0.929	-0.0736465
Ash	CB-2	1	Control	COMP	1.1	0.0953102
Ash	BA-1	1	Test	GMO	1.02	0.0198026
Ash	BA-1	2	Test	GMO	1.1	0.0953102
Ash	BA-1	3	Test	GMO	1.12	0.113329
Ash	BA-2	2	Test	GMO	1.13	0.122218
Ash	BA-2	1	Test	GMO	1.2	0.182322
Ash	BA-2	3	Test	GMO	1.27	0.239017
Ash	CB-1	2	Test	GMO	1.03	0.0295588
Ash	CB-1	3	Test	GMO	1.22	0.198851
Ash	CB-1	1	Test	GMO	1.25	0.223144
Ash	CB-2	3	Test	GMO	1.19	0.173953
Ash	CB-2	2	Test	GMO	1.21	0.19062
Ash	CB-2	1	Test	GMO	1.3	0.262364
Ash	BA-1	2	Ref10	REF	0.978	-0.0222456
Ash	BA-1	1	Ref10	REF	1.06	0.0582689
Ash	BA-1	1	Ref3	REF	1.1	0.0953102
Ash	BA-1	2	Ref5	REF	1.1	0.0953102
Ash	BA-1	1	Ref5	REF	1.11	0.10436
Ash	BA-1	3	Ref3	REF	1.12	0.113329
Ash	BA-1	2	Ref3	REF	1.14	0.131028
Ash	BA-1	1	Ref7	REF	1.14	0.131028
Ash	BA-1	3	Ref7	REF	1.22	0.198851
Ash	BA-1	3	Ref10	REF	1.24	0.215111
Ash	BA-1	3	Ref5	REF	1.32	0.277632
Ash	BA-1	2	Ref7	REF	1.46	0.378436
Ash	BA-2	3	Ref9	REF	1.08	0.076961
Ash	BA-2	1	Ref1	REF	1.09	0.0861777
Ash	BA-2	3	Ref13	REF	1.11	0.10436
Ash	BA-2	1	Ref9	REF	1.16	0.14842
Ash	BA-2	3	Ref1	REF	1.18	0.165514
Ash	BA-2	2	Ref1	REF	1.19	0.173953
Ash	BA-2	1	Ref13	REF	1.25	0.223144
Ash	BA-2	2	Ref7	REF	1.26	0.231112
Ash	BA-2	2	Ref9	REF	1.28	0.24686
Ash	BA-2	1	Ref7	REF	1.32	0.277632
Ash	BA-2	3	Ref7	REF	1.41	0.34359
Ash	BA-2	2	Ref13	REF	1.42	0.350657
Ash	CB-1	1	Ref11	REF	1.33	0.285179
Ash	CB-1	2	Ref6	REF	1.41	0.34359
Ash	CB-1	3	Ref11	REF	1.43	0.357674
Ash	CB-1	1	Ref6	REF	1.46	0.378436
Ash	CB-1	1	Ref1	REF	1.51	0.41211
Ash	CB-1	3	Ref1	REF	1.54	0.431782
Ash	CB-1	1	Ref8	REF	1.55	0.438255
Ash	CB-1	2	Ref11	REF	1.55	0.438255
Ash	CB-1	3	Ref6	REF	1.62	0.482426
Ash	CB-2	3	Ref4	REF	1.04	0.0392207
Ash	CB-2	1	Ref12	REF	1.05	0.0487902
Ash	CB-2	3	Ref2	REF	1.18	0.165514
Ash	CB-2	1	Ref9	REF	1.19	0.173953
Ash	CB-2	3	Ref12	REF	1.19	0.173953
Ash	CB-2	2	Ref4	REF	1.25	0.223144
Ash	CB-2	2	Ref9	REF	1.26	0.231112
Ash	CB-2	1	Ref2	REF	1.27	0.239017
Ash	CB-2	1	Ref4	REF	1.31	0.270027
Ash	CB-2	3	Ref9	REF	1.36	0.307485
Ash	CB-2	2	Ref2	REF	1.49	0.398776
Ash	CB-2	2	Ref12	REF	1.5	0.405465
Aspartic Acid	BA-1	3	Control	COMP	4.73	1.55393
Aspartic Acid	BA-1	2	Control	COMP	5.34	1.67523
Aspartic Acid	BA-1	1	Control	COMP	5.39	1.68455
Aspartic Acid	BA-2	1	Control	COMP	5.12	1.63315
Aspartic Acid	BA-2	3	Control	COMP	5.4	1.6864
Aspartic Acid	CB-1	2	Control	COMP	5.07	1.62334
Aspartic Acid	CB-1	3	Control	COMP	5.15	1.639
Aspartic Acid	CB-2	1	Control	COMP	5.46	1.69745
Aspartic Acid	CB-2	3	Control	COMP	5.52	1.70838
Aspartic Acid	CB-2	2	Control	COMP	5.61	1.72455
Aspartic Acid	BA-1	3	Test	GMO	5.2	1.64866
Aspartic Acid	BA-1	2	Test	GMO	5.25	1.65823
Aspartic Acid	BA-1	1	Test	GMO	5.29	1.66582
Aspartic Acid	BA-2	1	Test	GMO	5.5	1.70475
Aspartic Acid	BA-2	3	Test	GMO	5.67	1.73519
Aspartic Acid	BA-2	2	Test	GMO	5.97	1.78675
Aspartic Acid	CB-1	3	Test	GMO	5.26	1.66013
Aspartic Acid	CB-1	1	Test	GMO	5.4	1.6864
Aspartic Acid	CB-1	2	Test	GMO	5.55	1.7138
Aspartic Acid	CB-2	3	Test	GMO	5.39	1.68455
Aspartic Acid	CB-2	1	Test	GMO	5.47	1.69928
Aspartic Acid	CB-2	2	Test	GMO	5.53	1.71019
Aspartic Acid	BA-1	2	Ref5	REF	5.02	1.61343
Aspartic Acid	BA-1	1	Ref5	REF	5.14	1.63705
Aspartic Acid	BA-1	3	Ref5	REF	5.18	1.64481
Aspartic Acid	BA-1	3	Ref10	REF	5.8	1.75786
Aspartic Acid	BA-1	1	Ref10	REF	5.84	1.76473
Aspartic Acid	BA-1	1	Ref3	REF	6.08	1.805
Aspartic Acid	BA-1	2	Ref3	REF	6.14	1.81482
Aspartic Acid	BA-1	3	Ref7	REF	6.24	1.83098
Aspartic Acid	BA-1	3	Ref3	REF	6.29	1.83896
Aspartic Acid	BA-1	2	Ref7	REF	6.42	1.85942
Aspartic Acid	BA-1	1	Ref7	REF	6.43	1.86097
Aspartic Acid	BA-1	2	Ref10	REF	6.49	1.87026
Aspartic Acid	BA-2	1	Ref9	REF	5.74	1.74746
Aspartic Acid	BA-2	1	Ref1	REF	6.1	1.80829
Aspartic Acid	BA-2	3	Ref1	REF	6.28	1.83737
Aspartic Acid	BA-2	2	Ref1	REF	6.31	1.84214
Aspartic Acid	BA-2	2	Ref9	REF	6.35	1.84845
Aspartic Acid	BA-2	3	Ref7	REF	6.44	1.86253
Aspartic Acid	BA-2	3	Ref9	REF	6.46	1.86563
Aspartic Acid	BA-2	1	Ref7	REF	6.57	1.88251
Aspartic Acid	BA-2	2	Ref7	REF	6.64	1.89311
Aspartic Acid	BA-2	1	Ref13	REF	6.71	1.9036
Aspartic Acid	BA-2	3	Ref13	REF	7.26	1.98238
Aspartic Acid	BA-2	2	Ref13	REF	7.64	2.0334
Aspartic Acid	CB-1	1	Ref6	REF	4.89	1.58719
Aspartic Acid	CB-1	3	Ref6	REF	5.08	1.62531
Aspartic Acid	CB-1	1	Ref1	REF	5.57	1.7174
Aspartic Acid	CB-1	2	Ref6	REF	5.6	1.72277
Aspartic Acid	CB-1	1	Ref11	REF	5.84	1.76473
Aspartic Acid	CB-1	3	Ref1	REF	6.14	1.81482
Aspartic Acid	CB-1	3	Ref11	REF	6.14	1.81482
Aspartic Acid	CB-1	1	Ref8	REF	6.27	1.83578
Aspartic Acid	CB-1	2	Ref11	REF	6.53	1.87641
Aspartic Acid	CB-2	2	Ref4	REF	4.94	1.59737
Aspartic Acid	CB-2	1	Ref4	REF	5.33	1.67335
Aspartic Acid	CB-2	3	Ref4	REF	5.39	1.68455
Aspartic Acid	CB-2	2	Ref9	REF	5.47	1.69928
Aspartic Acid	CB-2	2	Ref2	REF	5.68	1.73695
Aspartic Acid	CB-2	1	Ref9	REF	5.74	1.74746
Aspartic Acid	CB-2	2	Ref12	REF	5.79	1.75613
Aspartic Acid	CB-2	3	Ref2	REF	5.81	1.75958
Aspartic Acid	CB-2	3	Ref12	REF	5.87	1.76985
Aspartic Acid	CB-2	1	Ref2	REF	6.02	1.79509
Aspartic Acid	CB-2	3	Ref9	REF	6.09	1.80665
Aspartic Acid	CB-2	1	Ref12	REF	6.18	1.82132
Calcium	BA-1	3	Control	COMP	46.9	3.84802
Calcium	BA-1	2	Control	COMP	48.7	3.88568
Calcium	BA-1	1	Control	COMP	50.3	3.91801
Calcium	BA-2	3	Control	COMP	54.8	4.00369
Calcium	BA-2	1	Control	COMP	59.7	4.08933
Calcium	CB-1	3	Control	COMP	42.8	3.75654
Calcium	CB-1	2	Control	COMP	43.6	3.77506
Calcium	CB-2	3	Control	COMP	52.9	3.9684
Calcium	CB-2	1	Control	COMP	55.2	4.01096
Calcium	CB-2	2	Control	COMP	57.8	4.05699
Calcium	BA-1	3	Test	GMO	45.9	3.82647
Calcium	BA-1	1	Test	GMO	49.1	3.89386
Calcium	BA-1	2	Test	GMO	49.2	3.89589
Calcium	BA-2	1	Test	GMO	54.7	4.00186
Calcium	BA-2	2	Test	GMO	57.4	4.05004
Calcium	BA-2	3	Test	GMO	65.4	4.18052
Calcium	CB-1	3	Test	GMO	41.4	3.72328
Calcium	CB-1	2	Test	GMO	42.7	3.7542
Calcium	CB-1	1	Test	GMO	42.8	3.75654
Calcium	CB-2	1	Test	GMO	45	3.80666
Calcium	CB-2	2	Test	GMO	48.7	3.88568
Calcium	CB-2	3	Test	GMO	52.1	3.95316
Calcium	BA-1	1	Ref10	REF	32.6	3.48431
Calcium	BA-1	2	Ref5	REF	34.9	3.55249
Calcium	BA-1	3	Ref5	REF	34.9	3.55249
Calcium	BA-1	3	Ref10	REF	35.6	3.57235
Calcium	BA-1	2	Ref10	REF	36.7	3.60278
Calcium	BA-1	1	Ref5	REF	37.1	3.61362
Calcium	BA-1	1	Ref7	REF	39.1	3.66612
Calcium	BA-1	3	Ref7	REF	41.6	3.7281
Calcium	BA-1	2	Ref7	REF	44.8	3.80221
Calcium	BA-1	2	Ref3	REF	48.8	3.88773
Calcium	BA-1	1	Ref3	REF	49.1	3.89386
Calcium	BA-1	3	Ref3	REF	49.1	3.89386
Calcium	BA-2	3	Ref9	REF	39.4	3.67377
Calcium	BA-2	1	Ref9	REF	40	3.68888
Calcium	BA-2	2	Ref9	REF	40.8	3.70868
Calcium	BA-2	1	Ref13	REF	44.2	3.78872
Calcium	BA-2	2	Ref13	REF	46.6	3.8416
Calcium	BA-2	3	Ref13	REF	48.4	3.8795
Calcium	BA-2	3	Ref1	REF	49.1	3.89386
Calcium	BA-2	3	Ref7	REF	49.7	3.906
Calcium	BA-2	2	Ref1	REF	50.7	3.92593
Calcium	BA-2	2	Ref7	REF	51.3	3.93769
Calcium	BA-2	1	Ref1	REF	53.2	3.97406
Calcium	BA-2	1	Ref7	REF	57	4.04305
Calcium	CB-1	3	Ref1	REF	37.9	3.63495
Calcium	CB-1	1	Ref11	REF	37.9	3.63495
Calcium	CB-1	3	Ref6	REF	43.7	3.77735
Calcium	CB-1	1	Ref8	REF	44.1	3.78646
Calcium	CB-1	3	Ref11	REF	44.6	3.79773
Calcium	CB-1	1	Ref1	REF	45.1	3.80888
Calcium	CB-1	2	Ref6	REF	46.5	3.83945
Calcium	CB-1	2	Ref11	REF	46.7	3.84374
Calcium	CB-1	1	Ref6	REF	49.7	3.906
Calcium	CB-2	3	Ref12	REF	29.8	3.39451
Calcium	CB-2	2	Ref12	REF	29.9	3.39786
Calcium	CB-2	1	Ref12	REF	33.3	3.50556
Calcium	CB-2	3	Ref9	REF	38	3.63759
Calcium	CB-2	2	Ref9	REF	38.1	3.64021
Calcium	CB-2	2	Ref4	REF	40.4	3.69883
Calcium	CB-2	1	Ref9	REF	41.9	3.73529
Calcium	CB-2	1	Ref2	REF	42.5	3.7495
Calcium	CB-2	2	Ref2	REF	43.3	3.76815
Calcium	CB-2	3	Ref4	REF	45.1	3.80888
Calcium	CB-2	1	Ref4	REF	47	3.85015
Calcium	CB-2	3	Ref2	REF	48.9	3.88978
Carbohydrates	BA-1	1	Control	COMP	74.1	4.30542
Carbohydrates	BA-1	2	Control	COMP	74.6	4.31214
Carbohydrates	BA-1	3	Control	COMP	75.2	4.32015
Carbohydrates	BA-2	1	Control	COMP	76	4.33073
Carbohydrates	BA-2	3	Control	COMP	76	4.33073
Carbohydrates	CB-1	2	Control	COMP	75.1	4.31882
Carbohydrates	CB-1	3	Control	COMP	75.6	4.32546
Carbohydrates	CB-2	1	Control	COMP	76.3	4.33467
Carbohydrates	CB-2	2	Control	COMP	76.7	4.3399
Carbohydrates	CB-2	3	Control	COMP	77	4.34381
Carbohydrates	BA-1	1	Test	GMO	73.4	4.29592
Carbohydrates	BA-1	2	Test	GMO	73.7	4.3
Carbohydrates	BA-1	3	Test	GMO	74	4.30407
Carbohydrates	BA-2	2	Test	GMO	74.1	4.30542
Carbohydrates	BA-2	3	Test	GMO	74.8	4.31482
Carbohydrates	BA-2	1	Test	GMO	75.3	4.32148
Carbohydrates	CB-1	1	Test	GMO	75.5	4.32413
Carbohydrates	CB-1	2	Test	GMO	75.5	4.32413
Carbohydrates	CB-1	3	Test	GMO	75.9	4.32942
Carbohydrates	CB-2	2	Test	GMO	75.8	4.3281
Carbohydrates	CB-2	3	Test	GMO	76.3	4.33467
Carbohydrates	CB-2	1	Test	GMO	76.8	4.3412
Carbohydrates	BA-1	3	Ref3	REF	71.8	4.27388
Carbohydrates	BA-1	1	Ref7	REF	72.3	4.28082
Carbohydrates	BA-1	2	Ref10	REF	72.3	4.28082
Carbohydrates	BA-1	2	Ref3	REF	72.4	4.28221
Carbohydrates	BA-1	2	Ref7	REF	72.4	4.28221
Carbohydrates	BA-1	3	Ref7	REF	72.8	4.28772
Carbohydrates	BA-1	1	Ref3	REF	73.1	4.29183
Carbohydrates	BA-1	1	Ref10	REF	73.1	4.29183
Carbohydrates	BA-1	3	Ref10	REF	73.1	4.29183
Carbohydrates	BA-1	2	Ref5	REF	73.7	4.3
Carbohydrates	BA-1	1	Ref5	REF	74.3	4.30811
Carbohydrates	BA-1	3	Ref5	REF	74.6	4.31214
Carbohydrates	BA-2	2	Ref13	REF	73.4	4.29592
Carbohydrates	BA-2	3	Ref1	REF	73.9	4.30271
Carbohydrates	BA-2	2	Ref1	REF	74	4.30407
Carbohydrates	BA-2	1	Ref13	REF	74.1	4.30542
Carbohydrates	BA-2	1	Ref1	REF	74.2	4.30676
Carbohydrates	BA-2	3	Ref7	REF	74.3	4.30811
Carbohydrates	BA-2	3	Ref13	REF	74.5	4.3108
Carbohydrates	BA-2	2	Ref9	REF	74.6	4.31214
Carbohydrates	BA-2	1	Ref7	REF	74.7	4.31348
Carbohydrates	BA-2	2	Ref7	REF	74.7	4.31348
Carbohydrates	BA-2	3	Ref9	REF	75.2	4.32015
Carbohydrates	BA-2	1	Ref9	REF	75.7	4.32678
Carbohydrates	CB-1	1	Ref1	REF	73.8	4.30136
Carbohydrates	CB-1	1	Ref8	REF	73.9	4.30271
Carbohydrates	CB-1	3	Ref1	REF	74	4.30407
Carbohydrates	CB-1	2	Ref11	REF	74.1	4.30542
Carbohydrates	CB-1	3	Ref11	REF	74.6	4.31214
Carbohydrates	CB-1	1	Ref11	REF	74.7	4.31348
Carbohydrates	CB-1	2	Ref6	REF	74.8	4.31482
Carbohydrates	CB-1	3	Ref6	REF	75.2	4.32015
Carbohydrates	CB-1	1	Ref6	REF	75.4	4.32281
Carbohydrates	CB-2	1	Ref12	REF	75	4.31749
Carbohydrates	CB-2	3	Ref2	REF	75.3	4.32148
Carbohydrates	CB-2	2	Ref9	REF	75.3	4.32148
Carbohydrates	CB-2	3	Ref9	REF	75.4	4.32281
Carbohydrates	CB-2	1	Ref2	REF	75.6	4.32546
Carbohydrates	CB-2	1	Ref9	REF	75.6	4.32546
Carbohydrates	CB-2	3	Ref12	REF	75.8	4.3281
Carbohydrates	CB-2	3	Ref4	REF	76.2	4.33336
Carbohydrates	CB-2	2	Ref12	REF	76.2	4.33336
Carbohydrates	CB-2	2	Ref2	REF	76.4	4.33598
Carbohydrates	CB-2	2	Ref4	REF	76.4	4.33598
Carbohydrates	CB-2	1	Ref4	REF	77.2	4.3464
Copper	BA-1	1	Control	COMP	1.15	0.139762
Copper	BA-1	3	Control	COMP	1.17	0.157004
Copper	BA-1	2	Control	COMP	1.26	0.231112
Copper	BA-2	3	Control	COMP	1.15	0.139762
Copper	BA-2	1	Control	COMP	1.28	0.24686
Copper	CB-1	2	Control	COMP	1.05	0.0487902
Copper	CB-1	3	Control	COMP	1.14	0.131028
Copper	CB-2	3	Control	COMP	1.11	0.10436
Copper	CB-2	2	Control	COMP	1.16	0.14842
Copper	BA-1	3	Test	GMO	1.05	0.0487902
Copper	BA-1	1	Test	GMO	1.23	0.207014
Copper	BA-1	2	Test	GMO	1.29	0.254642
Copper	BA-2	1	Test	GMO	1.13	0.122218
Copper	BA-2	2	Test	GMO	1.15	0.139762
Copper	BA-2	3	Test	GMO	1.38	0.322083
Copper	CB-1	3	Test	GMO	1.11	0.10436
Copper	CB-1	2	Test	GMO	1.21	0.19062
Copper	CB-1	1	Test	GMO	1.28	0.24686
Copper	CB-2	2	Test	GMO	1.3	0.262364
Copper	CB-2	3	Test	GMO	1.41	0.34359
Copper	CB-2	1	Test	GMO	1.43	0.357674
Copper	BA-1	2	Ref3	REF	1.05	0.0487902
Copper	BA-1	3	Ref3	REF	1.15	0.139762
Copper	BA-1	3	Ref5	REF	1.16	0.14842
Copper	BA-1	1	Ref3	REF	1.18	0.165514
Copper	BA-1	1	Ref5	REF	1.19	0.173953
Copper	BA-1	2	Ref5	REF	1.19	0.173953
Copper	BA-1	2	Ref10	REF	1.2	0.182322
Copper	BA-1	1	Ref10	REF	1.33	0.285179
Copper	BA-1	3	Ref10	REF	1.45	0.371564
Copper	BA-1	1	Ref7	REF	1.98	0.683097
Copper	BA-1	2	Ref7	REF	2.1	0.741937
Copper	BA-1	3	Ref7	REF	2.36	0.858662
Copper	BA-2	3	Ref1	REF	0.943	-0.058689
Copper	BA-2	2	Ref1	REF	1.04	0.0392207
Copper	BA-2	1	Ref9	REF	1.1	0.0953102
Copper	BA-2	2	Ref9	REF	1.15	0.139762
Copper	BA-2	3	Ref9	REF	1.15	0.139762
Copper	BA-2	3	Ref13	REF	1.15	0.139762
Copper	BA-2	1	Ref1	REF	1.16	0.14842
Copper	BA-2	1	Ref13	REF	1.16	0.14842
Copper	BA-2	2	Ref13	REF	1.28	0.24686
Copper	BA-2	2	Ref7	REF	2.06	0.722706
Copper	BA-2	3	Ref7	REF	2.09	0.737164
Copper	BA-2	1	Ref7	REF	2.17	0.774727
Copper	CB-1	3	Ref1	REF	1.04	0.0392207
Copper	CB-1	1	Ref1	REF	1.19	0.173953
Copper	CB-1	3	Ref6	REF	1.19	0.173953
Copper	CB-1	2	Ref6	REF	1.25	0.223144
Copper	CB-1	1	Ref11	REF	1.29	0.254642
Copper	CB-1	1	Ref6	REF	1.32	0.277632
Copper	CB-1	3	Ref11	REF	1.38	0.322083
Copper	CB-1	1	Ref8	REF	1.85	0.615186
Copper	CB-1	2	Ref11	REF	2.12	0.751416
Copper	CB-2	2	Ref12	REF	1.02	0.0198026
Copper	CB-2	3	Ref12	REF	1.07	0.0676586
Copper	CB-2	1	Ref2	REF	1.09	0.0861777
Copper	CB-2	3	Ref9	REF	1.15	0.139762
Copper	CB-2	1	Ref12	REF	1.22	0.198851
Copper	CB-2	2	Ref4	REF	1.28	0.24686
Copper	CB-2	3	Ref2	REF	1.29	0.254642
Copper	CB-2	2	Ref9	REF	1.3	0.262364
Copper	CB-2	2	Ref2	REF	1.36	0.307485
Copper	CB-2	1	Ref9	REF	1.38	0.322083
Copper	CB-2	3	Ref4	REF	1.39	0.329304
Copper	CB-2	1	Ref4	REF	1.48	0.392042
Cystine	BA-1	3	Control	COMP	1.64	0.494696
Cystine	BA-1	2	Control	COMP	1.77	0.57098
Cystine	BA-1	1	Control	COMP	1.79	0.582216
Cystine	BA-2	1	Control	COMP	1.63	0.48858
Cystine	BA-2	3	Control	COMP	1.66	0.506818
Cystine	CB-1	3	Control	COMP	1.64	0.494696
Cystine	CB-1	2	Control	COMP	1.7	0.530628
Cystine	CB-2	3	Control	COMP	1.7	0.530628
Cystine	CB-2	2	Control	COMP	1.73	0.548121
Cystine	CB-2	1	Control	COMP	1.8	0.587787
Cystine	BA-1	3	Test	GMO	1.67	0.512824
Cystine	BA-1	1	Test	GMO	1.69	0.524729
Cystine	BA-1	2	Test	GMO	1.75	0.559616
Cystine	BA-2	3	Test	GMO	1.62	0.482426
Cystine	BA-2	1	Test	GMO	1.66	0.506818
Cystine	BA-2	2	Test	GMO	1.81	0.593327
Cystine	CB-1	1	Test	GMO	1.5	0.405465
Cystine	CB-1	2	Test	GMO	1.65	0.500775
Cystine	CB-1	3	Test	GMO	1.65	0.500775
Cystine	CB-2	1	Test	GMO	1.73	0.548121
Cystine	CB-2	2	Test	GMO	1.74	0.553885
Cystine	CB-2	3	Test	GMO	1.83	0.604316
Cystine	BA-1	2	Ref5	REF	1.72	0.542324
Cystine	BA-1	1	Ref5	REF	1.78	0.576613
Cystine	BA-1	3	Ref5	REF	1.78	0.576613
Cystine	BA-1	1	Ref3	REF	1.84	0.609766
Cystine	BA-1	2	Ref3	REF	1.89	0.636577
Cystine	BA-1	3	Ref3	REF	1.95	0.667829
Cystine	BA-1	1	Ref10	REF	1.96	0.672944
Cystine	BA-1	2	Ref10	REF	1.98	0.683097
Cystine	BA-1	3	Ref10	REF	2	0.693147
Cystine	BA-1	1	Ref7	REF	2.07	0.727549
Cystine	BA-1	3	Ref7	REF	2.08	0.732368
Cystine	BA-1	2	Ref7	REF	2.17	0.774727
Cystine	BA-2	1	Ref9	REF	1.55	0.438255
Cystine	BA-2	1	Ref1	REF	1.65	0.500775
Cystine	BA-2	2	Ref1	REF	1.69	0.524729
Cystine	BA-2	3	Ref1	REF	1.81	0.593327
Cystine	BA-2	3	Ref7	REF	1.81	0.593327
Cystine	BA-2	2	Ref9	REF	1.81	0.593327
Cystine	BA-2	1	Ref13	REF	1.81	0.593327
Cystine	BA-2	3	Ref9	REF	1.82	0.598837
Cystine	BA-2	1	Ref7	REF	1.95	0.667829
Cystine	BA-2	2	Ref7	REF	2.02	0.703098
Cystine	BA-2	3	Ref13	REF	2.02	0.703098
Cystine	BA-2	2	Ref13	REF	2.19	0.783902
Cystine	CB-1	1	Ref6	REF	1.6	0.470004
Cystine	CB-1	1	Ref1	REF	1.62	0.482426
Cystine	CB-1	2	Ref6	REF	1.65	0.500775
Cystine	CB-1	3	Ref6	REF	1.67	0.512824
Cystine	CB-1	1	Ref11	REF	1.73	0.548121
Cystine	CB-1	3	Ref1	REF	1.82	0.598837
Cystine	CB-1	3	Ref11	REF	1.82	0.598837
Cystine	CB-1	1	Ref8	REF	1.96	0.672944
Cystine	CB-1	2	Ref11	REF	1.99	0.688135
Cystine	CB-2	2	Ref4	REF	1.58	0.457425
Cystine	CB-2	2	Ref12	REF	1.61	0.476234
Cystine	CB-2	3	Ref4	REF	1.63	0.48858
Cystine	CB-2	2	Ref9	REF	1.63	0.48858
Cystine	CB-2	1	Ref12	REF	1.68	0.518794
Cystine	CB-2	2	Ref2	REF	1.71	0.536493
Cystine	CB-2	3	Ref12	REF	1.76	0.565314
Cystine	CB-2	3	Ref2	REF	1.77	0.57098
Cystine	CB-2	1	Ref4	REF	1.85	0.615186
Cystine	CB-2	3	Ref9	REF	1.85	0.615186
Cystine	CB-2	1	Ref9	REF	1.87	0.625938
Cystine	CB-2	1	Ref2	REF	1.88	0.631272
Ferulic Acid	BA-1	3	Control	COMP	1770	7.47873
Ferulic Acid	BA-1	1	Control	COMP	1860	7.52833
Ferulic Acid	BA-1	2	Control	COMP	1920	7.56008
Ferulic Acid	BA-2	3	Control	COMP	2040	7.62071
Ferulic Acid	CB-1	2	Control	COMP	2000	7.6009
Ferulic Acid	CB-1	3	Control	COMP	2030	7.61579
Ferulic Acid	CB-2	1	Control	COMP	2060	7.63046
Ferulic Acid	CB-2	3	Control	COMP	2280	7.73193
Ferulic Acid	CB-2	2	Control	COMP	2400	7.78322
Ferulic Acid	BA-1	3	Test	GMO	1630	7.39634
Ferulic Acid	BA-1	1	Test	GMO	1700	7.43838
Ferulic Acid	BA-1	2	Test	GMO	1730	7.45588
Ferulic Acid	BA-2	1	Test	GMO	1290	7.1624
Ferulic Acid	BA-2	2	Test	GMO	1500	7.31322
Ferulic Acid	BA-2	3	Test	GMO	1510	7.31986
Ferulic Acid	CB-1	3	Test	GMO	1820	7.50659
Ferulic Acid	CB-1	2	Test	GMO	1960	7.5807
Ferulic Acid	CB-1	1	Test	GMO	2020	7.61085
Ferulic Acid	CB-2	2	Test	GMO	1880	7.53903
Ferulic Acid	CB-2	1	Test	GMO	1950	7.57558
Ferulic Acid	CB-2	3	Test	GMO	2180	7.68708
Ferulic Acid	BA-1	2	Ref5	REF	1610	7.38399
Ferulic Acid	BA-1	3	Ref5	REF	1620	7.39018
Ferulic Acid	BA-1	1	Ref10	REF	1660	7.41457
Ferulic Acid	BA-1	3	Ref10	REF	1660	7.41457
Ferulic Acid	BA-1	2	Ref10	REF	1710	7.44425
Ferulic Acid	BA-1	1	Ref5	REF	1720	7.45008
Ferulic Acid	BA-1	3	Ref7	REF	2100	7.64969
Ferulic Acid	BA-1	2	Ref3	REF	2130	7.66388
Ferulic Acid	BA-1	1	Ref3	REF	2210	7.70075
Ferulic Acid	BA-1	2	Ref7	REF	2270	7.72754
Ferulic Acid	BA-1	3	Ref3	REF	2280	7.73193
Ferulic Acid	BA-1	1	Ref7	REF	2330	7.75362
Ferulic Acid	BA-2	3	Ref13	REF	1320	7.18539
Ferulic Acid	BA-2	1	Ref13	REF	1420	7.25841
Ferulic Acid	BA-2	1	Ref9	REF	1480	7.2998
Ferulic Acid	BA-2	3	Ref9	REF	1560	7.35244
Ferulic Acid	BA-2	2	Ref9	REF	1660	7.41457
Ferulic Acid	BA-2	2	Ref1	REF	1680	7.42655
Ferulic Acid	BA-2	1	Ref1	REF	1800	7.49554
Ferulic Acid	BA-2	2	Ref13	REF	1840	7.51752
Ferulic Acid	BA-2	3	Ref7	REF	1900	7.54961
Ferulic Acid	BA-2	3	Ref1	REF	1930	7.56528
Ferulic Acid	BA-2	1	Ref7	REF	1940	7.57044
Ferulic Acid	BA-2	2	Ref7	REF	2310	7.745
Ferulic Acid	CB-1	3	Ref1	REF	1400	7.24423
Ferulic Acid	CB-1	1	Ref11	REF	1630	7.39634
Ferulic Acid	CB-1	3	Ref6	REF	1690	7.43248
Ferulic Acid	CB-1	3	Ref11	REF	1780	7.48437
Ferulic Acid	CB-1	2	Ref11	REF	1790	7.48997
Ferulic Acid	CB-1	1	Ref1	REF	1840	7.51752
Ferulic Acid	CB-1	2	Ref6	REF	1920	7.56008
Ferulic Acid	CB-1	1	Ref6	REF	1940	7.57044
Ferulic Acid	CB-1	1	Ref8	REF	2250	7.71869
Ferulic Acid	CB-2	1	Ref9	REF	1540	7.33954
Ferulic Acid	CB-2	2	Ref9	REF	1710	7.44425
Ferulic Acid	CB-2	3	Ref12	REF	1720	7.45008
Ferulic Acid	CB-2	1	Ref12	REF	1760	7.47307
Ferulic Acid	CB-2	2	Ref12	REF	1770	7.47873
Ferulic Acid	CB-2	3	Ref9	REF	1830	7.51207
Ferulic Acid	CB-2	3	Ref4	REF	1900	7.54961
Ferulic Acid	CB-2	1	Ref2	REF	2070	7.6353
Ferulic Acid	CB-2	3	Ref2	REF	2080	7.64012
Ferulic Acid	CB-2	1	Ref4	REF	2110	7.65444
Ferulic Acid	CB-2	2	Ref4	REF	2220	7.70526
Ferulic Acid	CB-2	2	Ref2	REF	2340	7.75791
Folic Acid	BA-1	1	Control	COMP	0.597	-0.515838
Folic Acid	BA-1	3	Control	COMP	0.695	-0.363843
Folic Acid	BA-1	2	Control	COMP	0.7	-0.356675
Folic Acid	BA-2	1	Control	COMP	0.519	-0.655851
Folic Acid	BA-2	3	Control	COMP	0.528	-0.638659
Folic Acid	CB-1	3	Control	COMP	0.342	-1.07294
Folic Acid	CB-1	2	Control	COMP	0.388	-0.94675
Folic Acid	CB-2	3	Control	COMP	0.572	-0.558616
Folic Acid	CB-2	1	Control	COMP	0.603	-0.505838
Folic Acid	CB-2	2	Control	COMP	0.605	-0.502527
Folic Acid	BA-1	1	Test	GMO	0.294	-1.22418
Folic Acid	BA-1	3	Test	GMO	0.511	-0.671386
Folic Acid	BA-1	2	Test	GMO	0.744	-0.295714
Folic Acid	BA-2	2	Test	GMO	0.722	-0.32573
Folic Acid	BA-2	1	Test	GMO	0.771	-0.260067
Folic Acid	BA-2	3	Test	GMO	0.825	-0.192372
Folic Acid	CB-1	2	Test	GMO	0.544	-0.608806
Folic Acid	CB-1	3	Test	GMO	0.699	-0.358105
Folic Acid	CB-1	1	Test	GMO	1.12	0.113329
Folic Acid	CB-2	1	Test	GMO	0.449	-0.800732
Folic Acid	CB-2	2	Test	GMO	0.549	-0.599657
Folic Acid	CB-2	3	Test	GMO	0.579	-0.546453
Folic Acid	BA-1	1	Ref5	REF	0.275	-1.29098
Folic Acid	BA-1	2	Ref5	REF	0.328	-1.11474
Folic Acid	BA-1	1	Ref7	REF	0.395	-0.92887
Folic Acid	BA-1	2	Ref10	REF	0.397	-0.923819
Folic Acid	BA-1	1	Ref10	REF	0.483	-0.727739
Folic Acid	BA-1	3	Ref7	REF	0.537	-0.621757
Folic Acid	BA-1	3	Ref5	REF	0.585	-0.536143
Folic Acid	BA-1	3	Ref10	REF	0.591	-0.525939
Folic Acid	BA-1	1	Ref3	REF	0.649	-0.432323
Folic Acid	BA-1	3	Ref3	REF	0.727	-0.318829
Folic Acid	BA-1	2	Ref3	REF	0.793	-0.231932
Folic Acid	BA-1	2	Ref7	REF	0.846	-0.167236
Folic Acid	BA-2	2	Ref1	REF	0.332	-1.10262
Folic Acid	BA-2	1	Ref1	REF	0.367	-1.00239
Folic Acid	BA-2	3	Ref7	REF	0.415	-0.879477
Folic Acid	BA-2	2	Ref7	REF	0.43	-0.84397
Folic Acid	BA-2	3	Ref9	REF	0.499	-0.695149
Folic Acid	BA-2	1	Ref13	REF	0.615	-0.486133
Folic Acid	BA-2	1	Ref9	REF	0.73	-0.314711
Folic Acid	BA-2	3	Ref13	REF	0.827	-0.189951
Folic Acid	BA-2	3	Ref1	REF	0.843	-0.170788
Folic Acid	BA-2	2	Ref13	REF	0.858	-0.153151
Folic Acid	BA-2	2	Ref9	REF	0.872	-0.136966
Folic Acid	BA-2	1	Ref7	REF	0.998	-0.002002
Folic Acid	CB-1	3	Ref1	REF	0.349	-1.05268
Folic Acid	CB-1	1	Ref6	REF	0.456	-0.785262
Folic Acid	CB-1	2	Ref6	REF	0.46	-0.776529
Folic Acid	CB-1	1	Ref8	REF	0.548	-0.60148
Folic Acid	CB-1	3	Ref6	REF	0.571	-0.560366
Folic Acid	CB-1	1	Ref1	REF	0.653	-0.426178
Folic Acid	CB-1	2	Ref11	REF	0.662	-0.41249
Folic Acid	CB-1	3	Ref11	REF	0.671	-0.398986
Folic Acid	CB-1	1	Ref11	REF	0.672	-0.397497
Folic Acid	CB-2	2	Ref9	REF	0.48	-0.733969
Folic Acid	CB-2	2	Ref4	REF	0.533	-0.629234
Folic Acid	CB-2	1	Ref9	REF	0.537	-0.621757
Folic Acid	CB-2	2	Ref2	REF	0.539	-0.61804
Folic Acid	CB-2	3	Ref12	REF	0.57	-0.562119
Folic Acid	CB-2	1	Ref4	REF	0.583	-0.539568
Folic Acid	CB-2	1	Ref2	REF	0.625	-0.470004
Folic Acid	CB-2	3	Ref2	REF	0.665	-0.407968
Folic Acid	CB-2	2	Ref12	REF	0.671	-0.398986
Folic Acid	CB-2	3	Ref4	REF	0.687	-0.375421
Folic Acid	CB-2	3	Ref9	REF	0.729	-0.316082
Folic Acid	CB-2	1	Ref12	REF	0.82	-0.198451
Glutamic Acid	BA-1	3	Control	COMP	15	2.70805
Glutamic Acid	BA-1	2	Control	COMP	15.6	2.74727
Glutamic Acid	BA-1	1	Control	COMP	16.5	2.80336
Glutamic Acid	BA-2	1	Control	COMP	15.2	2.7213
Glutamic Acid	BA-2	3	Control	COMP	16.3	2.79117
Glutamic Acid	CB-1	2	Control	COMP	14.5	2.67415
Glutamic Acid	CB-1	3	Control	COMP	15	2.70805
Glutamic Acid	CB-2	3	Control	COMP	15.5	2.74084
Glutamic Acid	CB-2	1	Control	COMP	15.6	2.74727
Glutamic Acid	CB-2	2	Control	COMP	16.4	2.79728
Glutamic Acid	BA-1	1	Test	GMO	15.7	2.75366
Glutamic Acid	BA-1	2	Test	GMO	15.9	2.76632
Glutamic Acid	BA-1	3	Test	GMO	16.2	2.78501
Glutamic Acid	BA-2	1	Test	GMO	16.7	2.81541
Glutamic Acid	BA-2	3	Test	GMO	17.1	2.83908
Glutamic Acid	BA-2	2	Test	GMO	18.3	2.9069
Glutamic Acid	CB-1	1	Test	GMO	14.7	2.68785
Glutamic Acid	CB-1	3	Test	GMO	14.9	2.70136
Glutamic Acid	CB-1	2	Test	GMO	16.3	2.79117
Glutamic Acid	CB-2	1	Test	GMO	15.1	2.71469
Glutamic Acid	CB-2	3	Test	GMO	15.9	2.76632
Glutamic Acid	CB-2	2	Test	GMO	16.2	2.78501
Glutamic Acid	BA-1	2	Ref5	REF	15.3	2.72785
Glutamic Acid	BA-1	1	Ref5	REF	15.4	2.73437
Glutamic Acid	BA-1	3	Ref5	REF	15.5	2.74084
Glutamic Acid	BA-1	3	Ref10	REF	18.5	2.91777
Glutamic Acid	BA-1	1	Ref10	REF	18.9	2.93916
Glutamic Acid	BA-1	1	Ref3	REF	19.2	2.95491
Glutamic Acid	BA-1	3	Ref7	REF	19.5	2.97041
Glutamic Acid	BA-1	2	Ref10	REF	19.9	2.99072
Glutamic Acid	BA-1	2	Ref7	REF	20	2.99573
Glutamic Acid	BA-1	2	Ref3	REF	20.4	3.01553
Glutamic Acid	BA-1	1	Ref7	REF	20.4	3.01553
Glutamic Acid	BA-1	3	Ref3	REF	20.6	3.02529
Glutamic Acid	BA-2	1	Ref9	REF	15.8	2.76001
Glutamic Acid	BA-2	1	Ref1	REF	17.4	2.85647
Glutamic Acid	BA-2	2	Ref1	REF	18.5	2.91777
Glutamic Acid	BA-2	3	Ref7	REF	19.4	2.96527
Glutamic Acid	BA-2	3	Ref1	REF	19.5	2.97041
Glutamic Acid	BA-2	1	Ref7	REF	19.8	2.98568
Glutamic Acid	BA-2	3	Ref9	REF	19.8	2.98568
Glutamic Acid	BA-2	2	Ref7	REF	19.9	2.99072
Glutamic Acid	BA-2	2	Ref9	REF	19.9	2.99072
Glutamic Acid	BA-2	1	Ref13	REF	21	3.04452
Glutamic Acid	BA-2	3	Ref13	REF	22.5	3.11352
Glutamic Acid	BA-2	2	Ref13	REF	25.1	3.22287
Glutamic Acid	CB-1	1	Ref6	REF	12.9	2.55723
Glutamic Acid	CB-1	3	Ref6	REF	13.1	2.57261
Glutamic Acid	CB-1	1	Ref1	REF	14.7	2.68785
Glutamic Acid	CB-1	2	Ref6	REF	15.2	2.7213
Glutamic Acid	CB-1	1	Ref11	REF	16.2	2.78501
Glutamic Acid	CB-1	3	Ref11	REF	16.9	2.82731
Glutamic Acid	CB-1	3	Ref1	REF	17.1	2.83908
Glutamic Acid	CB-1	1	Ref8	REF	17.7	2.87356
Glutamic Acid	CB-1	2	Ref11	REF	18.5	2.91777
Glutamic Acid	CB-2	2	Ref4	REF	13.1	2.57261
Glutamic Acid	CB-2	3	Ref4	REF	14.5	2.67415
Glutamic Acid	CB-2	1	Ref4	REF	15	2.70805
Glutamic Acid	CB-2	2	Ref12	REF	15.8	2.76001
Glutamic Acid	CB-2	2	Ref9	REF	16.1	2.77882
Glutamic Acid	CB-2	2	Ref2	REF	16.2	2.78501
Glutamic Acid	CB-2	1	Ref9	REF	16.6	2.8094
Glutamic Acid	CB-2	3	Ref12	REF	16.8	2.82138
Glutamic Acid	CB-2	1	Ref12	REF	17.6	2.8679
Glutamic Acid	CB-2	3	Ref2	REF	17.7	2.87356
Glutamic Acid	CB-2	1	Ref2	REF	18.1	2.89591
Glutamic Acid	CB-2	3	Ref9	REF	18.2	2.90142
Glycine	BA-1	3	Control	COMP	2.88	1.05779
Glycine	BA-1	2	Control	COMP	2.97	1.08856
Glycine	BA-1	1	Control	COMP	3.14	1.14422
Glycine	BA-2	1	Control	COMP	2.88	1.05779
Glycine	BA-2	3	Control	COMP	3.11	1.13462
Glycine	CB-1	3	Control	COMP	2.91	1.06815
Glycine	CB-1	2	Control	COMP	2.94	1.07841
Glycine	CB-2	1	Control	COMP	3.22	1.16938
Glycine	CB-2	2	Control	COMP	3.31	1.19695
Glycine	CB-2	3	Control	COMP	3.32	1.19996
Glycine	BA-1	1	Test	GMO	3.02	1.10526
Glycine	BA-1	2	Test	GMO	3.05	1.11514
Glycine	BA-1	3	Test	GMO	3.16	1.15057
Glycine	BA-2	1	Test	GMO	3.13	1.14103
Glycine	BA-2	3	Test	GMO	3.17	1.15373
Glycine	BA-2	2	Test	GMO	3.36	1.21194
Glycine	CB-1	3	Test	GMO	3.09	1.12817
Glycine	CB-1	1	Test	GMO	3.18	1.15688
Glycine	CB-1	2	Test	GMO	3.18	1.15688
Glycine	CB-2	3	Test	GMO	3.14	1.14422
Glycine	CB-2	2	Test	GMO	3.25	1.17865
Glycine	CB-2	1	Test	GMO	3.35	1.20896
Glycine	BA-1	2	Ref5	REF	3.18	1.15688
Glycine	BA-1	1	Ref10	REF	3.3	1.19392
Glycine	BA-1	1	Ref5	REF	3.31	1.19695
Glycine	BA-1	3	Ref10	REF	3.32	1.19996
Glycine	BA-1	3	Ref5	REF	3.36	1.21194
Glycine	BA-1	2	Ref3	REF	3.39	1.22083
Glycine	BA-1	2	Ref10	REF	3.5	1.25276
Glycine	BA-1	3	Ref3	REF	3.53	1.2613
Glycine	BA-1	1	Ref3	REF	3.56	1.26976
Glycine	BA-1	3	Ref7	REF	3.59	1.27815
Glycine	BA-1	1	Ref7	REF	3.68	1.30291
Glycine	BA-1	2	Ref7	REF	3.75	1.32176
Glycine	BA-2	1	Ref9	REF	3	1.09861
Glycine	BA-2	1	Ref1	REF	3.28	1.18784
Glycine	BA-2	3	Ref1	REF	3.37	1.21491
Glycine	BA-2	2	Ref9	REF	3.45	1.23837
Glycine	BA-2	1	Ref13	REF	3.45	1.23837
Glycine	BA-2	2	Ref1	REF	3.47	1.24415
Glycine	BA-2	3	Ref9	REF	3.5	1.25276
Glycine	BA-2	3	Ref7	REF	3.52	1.25846
Glycine	BA-2	1	Ref7	REF	3.59	1.27815
Glycine	BA-2	3	Ref13	REF	3.61	1.28371
Glycine	BA-2	2	Ref7	REF	3.68	1.30291
Glycine	BA-2	2	Ref13	REF	3.93	1.36864
Glycine	CB-1	1	Ref6	REF	2.93	1.075
Glycine	CB-1	3	Ref6	REF	3	1.09861
Glycine	CB-1	1	Ref1	REF	3.16	1.15057
Glycine	CB-1	2	Ref6	REF	3.23	1.17248
Glycine	CB-1	1	Ref11	REF	3.26	1.18173
Glycine	CB-1	3	Ref11	REF	3.48	1.24703
Glycine	CB-1	2	Ref11	REF	3.49	1.2499
Glycine	CB-1	1	Ref8	REF	3.55	1.26695
Glycine	CB-1	3	Ref1	REF	3.59	1.27815
Glycine	CB-2	2	Ref4	REF	3.14	1.14422
Glycine	CB-2	2	Ref9	REF	3.21	1.16627
Glycine	CB-2	1	Ref4	REF	3.25	1.17865
Glycine	CB-2	3	Ref4	REF	3.29	1.19089
Glycine	CB-2	2	Ref2	REF	3.3	1.19392
Glycine	CB-2	3	Ref2	REF	3.31	1.19695
Glycine	CB-2	2	Ref12	REF	3.38	1.21788
Glycine	CB-2	1	Ref9	REF	3.42	1.22964
Glycine	CB-2	1	Ref2	REF	3.43	1.23256
Glycine	CB-2	3	Ref12	REF	3.43	1.23256
Glycine	CB-2	1	Ref12	REF	3.49	1.2499
Glycine	CB-2	3	Ref9	REF	3.58	1.27536
Histidine	BA-1	3	Control	COMP	2.26	0.815365
Histidine	BA-1	2	Control	COMP	2.39	0.871293
Histidine	BA-1	1	Control	COMP	2.5	0.916291
Histidine	BA-2	1	Control	COMP	2.23	0.802002
Histidine	BA-2	3	Control	COMP	2.41	0.879627
Histidine	CB-1	2	Control	COMP	2.26	0.815365
Histidine	CB-1	3	Control	COMP	2.29	0.828552
Histidine	CB-2	1	Control	COMP	2.42	0.883768
Histidine	CB-2	3	Control	COMP	2.55	0.936093
Histidine	CB-2	2	Control	COMP	2.63	0.966984
Histidine	BA-1	1	Test	GMO	2.37	0.86289
Histidine	BA-1	2	Test	GMO	2.43	0.887891
Histidine	BA-1	3	Test	GMO	2.49	0.912283
Histidine	BA-2	1	Test	GMO	2.48	0.908259
Histidine	BA-2	3	Test	GMO	2.49	0.912283
Histidine	BA-2	2	Test	GMO	2.63	0.966984
Histidine	CB-1	3	Test	GMO	2.33	0.845868
Histidine	CB-1	1	Test	GMO	2.36	0.858662
Histidine	CB-1	2	Test	GMO	2.49	0.912283
Histidine	CB-2	3	Test	GMO	2.4	0.875469
Histidine	CB-2	1	Test	GMO	2.48	0.908259
Histidine	CB-2	2	Test	GMO	2.49	0.912283
Histidine	BA-1	2	Ref5	REF	2.4	0.875469
Histidine	BA-1	1	Ref5	REF	2.44	0.891998
Histidine	BA-1	3	Ref5	REF	2.47	0.904218
Histidine	BA-1	3	Ref10	REF	2.65	0.97456
Histidine	BA-1	1	Ref10	REF	2.66	0.978326
Histidine	BA-1	1	Ref3	REF	2.78	1.02245
Histidine	BA-1	2	Ref3	REF	2.79	1.02604
Histidine	BA-1	2	Ref10	REF	2.82	1.03674
Histidine	BA-1	3	Ref3	REF	2.86	1.05082
Histidine	BA-1	3	Ref7	REF	2.86	1.05082
Histidine	BA-1	2	Ref7	REF	2.93	1.075
Histidine	BA-1	1	Ref7	REF	2.95	1.08181
Histidine	BA-2	1	Ref9	REF	2.29	0.828552
Histidine	BA-2	1	Ref1	REF	2.46	0.900161
Histidine	BA-2	2	Ref1	REF	2.64	0.970779
Histidine	BA-2	3	Ref1	REF	2.65	0.97456
Histidine	BA-2	2	Ref9	REF	2.69	0.989541
Histidine	BA-2	3	Ref9	REF	2.69	0.989541
Histidine	BA-2	3	Ref7	REF	2.74	1.00796
Histidine	BA-2	1	Ref13	REF	2.81	1.03318
Histidine	BA-2	1	Ref7	REF	2.82	1.03674
Histidine	BA-2	2	Ref7	REF	2.85	1.04732
Histidine	BA-2	3	Ref13	REF	3	1.09861
Histidine	BA-2	2	Ref13	REF	3.28	1.18784
Histidine	CB-1	1	Ref6	REF	2.13	0.756122
Histidine	CB-1	3	Ref6	REF	2.25	0.81093
Histidine	CB-1	1	Ref1	REF	2.34	0.850151
Histidine	CB-1	2	Ref6	REF	2.49	0.912283
Histidine	CB-1	1	Ref11	REF	2.51	0.920283
Histidine	CB-1	3	Ref1	REF	2.61	0.95935
Histidine	CB-1	3	Ref11	REF	2.64	0.970779
Histidine	CB-1	2	Ref11	REF	2.82	1.03674
Histidine	CB-1	1	Ref8	REF	2.88	1.05779
Histidine	CB-2	2	Ref4	REF	2.14	0.760806
Histidine	CB-2	1	Ref4	REF	2.33	0.845868
Histidine	CB-2	2	Ref2	REF	2.45	0.896088
Histidine	CB-2	2	Ref12	REF	2.47	0.904218
Histidine	CB-2	1	Ref9	REF	2.51	0.920283
Histidine	CB-2	3	Ref12	REF	2.51	0.920283
Histidine	CB-2	3	Ref4	REF	2.52	0.924259
Histidine	CB-2	2	Ref9	REF	2.54	0.932164
Histidine	CB-2	1	Ref2	REF	2.64	0.970779
Histidine	CB-2	3	Ref9	REF	2.65	0.97456
Histidine	CB-2	3	Ref2	REF	2.71	0.996949
Histidine	CB-2	1	Ref12	REF	2.8	1.02962
Iron	BA-1	2	Control	COMP	17.4	2.85647
Iron	BA-1	1	Control	COMP	20.7	3.03013
Iron	BA-1	3	Control	COMP	24	3.17805
Iron	BA-2	3	Control	COMP	16.3	2.79117
Iron	BA-2	1	Control	COMP	16.8	2.82138
Iron	CB-1	2	Control	COMP	13.9	2.63189
Iron	CB-1	3	Control	COMP	15	2.70805
Iron	CB-2	3	Control	COMP	16	2.77259
Iron	CB-2	2	Control	COMP	16.3	2.79117
Iron	CB-2	1	Control	COMP	18.1	2.89591
Iron	BA-1	3	Test	GMO	16	2.77259
Iron	BA-1	1	Test	GMO	17.4	2.85647
Iron	BA-1	2	Test	GMO	18.6	2.92316
Iron	BA-2	1	Test	GMO	17.2	2.84491
Iron	BA-2	2	Test	GMO	18.3	2.9069
Iron	BA-2	3	Test	GMO	18.8	2.93386
Iron	CB-1	1	Test	GMO	14.4	2.66723
Iron	CB-1	2	Test	GMO	14.7	2.68785
Iron	CB-1	3	Test	GMO	14.7	2.68785
Iron	CB-2	2	Test	GMO	15.3	2.72785
Iron	CB-2	1	Test	GMO	16.6	2.8094
Iron	CB-2	3	Test	GMO	17.3	2.85071
Iron	BA-1	1	Ref3	REF	16.5	2.80336
Iron	BA-1	3	Ref3	REF	17.2	2.84491
Iron	BA-1	2	Ref5	REF	18.9	2.93916
Iron	BA-1	1	Ref5	REF	19.1	2.94969
Iron	BA-1	2	Ref10	REF	20.1	3.00072
Iron	BA-1	3	Ref10	REF	20.5	3.02042
Iron	BA-1	1	Ref10	REF	22.3	3.10459
Iron	BA-1	3	Ref7	REF	25	3.21888
Iron	BA-1	3	Ref5	REF	25.5	3.23868
Iron	BA-1	2	Ref3	REF	26.2	3.26576
Iron	BA-1	2	Ref7	REF	27.6	3.31782
Iron	BA-1	1	Ref7	REF	28.3	3.34286
Iron	BA-2	1	Ref9	REF	17.6	2.8679
Iron	BA-2	1	Ref13	REF	19.3	2.96011
Iron	BA-2	3	Ref9	REF	20.1	3.00072
Iron	BA-2	2	Ref9	REF	21.2	3.054
Iron	BA-2	2	Ref13	REF	21.5	3.06805
Iron	BA-2	3	Ref13	REF	22	3.09104
Iron	BA-2	3	Ref7	REF	22.3	3.10459
Iron	BA-2	1	Ref1	REF	22.9	3.13114
Iron	BA-2	1	Ref7	REF	23.2	3.14415
Iron	BA-2	2	Ref1	REF	24	3.17805
Iron	BA-2	2	Ref7	REF	25.3	3.2308
Iron	BA-2	3	Ref1	REF	29.3	3.37759
Iron	CB-1	3	Ref6	REF	13.8	2.62467
Iron	CB-1	2	Ref6	REF	14.6	2.68102
Iron	CB-1	1	Ref11	REF	14.7	2.68785
Iron	CB-1	3	Ref11	REF	15.6	2.74727
Iron	CB-1	1	Ref6	REF	15.9	2.76632
Iron	CB-1	2	Ref11	REF	16	2.77259
Iron	CB-1	1	Ref8	REF	19.7	2.98062
Iron	CB-1	1	Ref1	REF	20.1	3.00072
Iron	CB-1	3	Ref1	REF	20.5	3.02042
Iron	CB-2	3	Ref4	REF	14.9	2.70136
Iron	CB-2	2	Ref12	REF	14.9	2.70136
Iron	CB-2	2	Ref4	REF	15.1	2.71469
Iron	CB-2	1	Ref2	REF	15.9	2.76632
Iron	CB-2	2	Ref2	REF	16.4	2.79728
Iron	CB-2	3	Ref12	REF	16.6	2.8094
Iron	CB-2	3	Ref2	REF	16.9	2.82731
Iron	CB-2	1	Ref4	REF	17.1	2.83908
Iron	CB-2	1	Ref12	REF	17.1	2.83908
Iron	CB-2	1	Ref9	REF	17.5	2.8622
Iron	CB-2	2	Ref9	REF	18.6	2.92316
Iron	CB-2	3	Ref9	REF	19.4	2.96527
Isoleucine	BA-1	3	Control	COMP	2.63	0.966984
Isoleucine	BA-1	2	Control	COMP	2.86	1.05082
Isoleucine	BA-1	1	Control	COMP	2.98	1.09192
Isoleucine	BA-2	1	Control	COMP	2.46	0.900161
Isoleucine	BA-2	3	Control	COMP	2.7	0.993252
Isoleucine	CB-1	2	Control	COMP	2.62	0.963174
Isoleucine	CB-1	3	Control	COMP	2.62	0.963174
Isoleucine	CB-2	3	Control	COMP	2.78	1.02245
Isoleucine	CB-2	2	Control	COMP	2.91	1.06815
Isoleucine	CB-2	1	Control	COMP	2.97	1.08856
Isoleucine	BA-1	1	Test	GMO	2.73	1.0043
Isoleucine	BA-1	2	Test	GMO	2.85	1.04732
Isoleucine	BA-1	3	Test	GMO	2.91	1.06815
Isoleucine	BA-2	1	Test	GMO	2.86	1.05082
Isoleucine	BA-2	3	Test	GMO	3.08	1.12493
Isoleucine	BA-2	2	Test	GMO	3.25	1.17865
Isoleucine	CB-1	1	Test	GMO	2.67	0.982078
Isoleucine	CB-1	3	Test	GMO	2.79	1.02604
Isoleucine	CB-1	2	Test	GMO	2.83	1.04028
Isoleucine	CB-2	1	Test	GMO	2.63	0.966984
Isoleucine	CB-2	3	Test	GMO	2.88	1.05779
Isoleucine	CB-2	2	Test	GMO	3.01	1.10194
Isoleucine	BA-1	1	Ref5	REF	2.71	0.996949
Isoleucine	BA-1	2	Ref5	REF	2.71	0.996949
Isoleucine	BA-1	3	Ref5	REF	2.75	1.0116
Isoleucine	BA-1	3	Ref10	REF	3.16	1.15057
Isoleucine	BA-1	1	Ref10	REF	3.25	1.17865
Isoleucine	BA-1	3	Ref7	REF	3.35	1.20896
Isoleucine	BA-1	1	Ref3	REF	3.42	1.22964
Isoleucine	BA-1	2	Ref7	REF	3.42	1.22964
Isoleucine	BA-1	2	Ref10	REF	3.44	1.23547
Isoleucine	BA-1	1	Ref7	REF	3.47	1.24415
Isoleucine	BA-1	2	Ref3	REF	3.5	1.25276
Isoleucine	BA-1	3	Ref3	REF	3.6	1.28093
Isoleucine	BA-2	1	Ref1	REF	2.81	1.03318
Isoleucine	BA-2	1	Ref9	REF	2.81	1.03318
Isoleucine	BA-2	3	Ref7	REF	3.02	1.10526
Isoleucine	BA-2	1	Ref7	REF	3.17	1.15373
Isoleucine	BA-2	3	Ref1	REF	3.27	1.18479
Isoleucine	BA-2	2	Ref7	REF	3.28	1.18784
Isoleucine	BA-2	2	Ref9	REF	3.31	1.19695
Isoleucine	BA-2	2	Ref1	REF	3.39	1.22083
Isoleucine	BA-2	3	Ref9	REF	3.53	1.2613
Isoleucine	BA-2	1	Ref13	REF	3.72	1.31372
Isoleucine	BA-2	3	Ref13	REF	3.78	1.32972
Isoleucine	BA-2	2	Ref13	REF	4.39	1.47933
Isoleucine	CB-1	1	Ref6	REF	2.33	0.845868
Isoleucine	CB-1	3	Ref6	REF	2.51	0.920283
Isoleucine	CB-1	2	Ref6	REF	2.68	0.985817
Isoleucine	CB-1	1	Ref1	REF	2.73	1.0043
Isoleucine	CB-1	1	Ref11	REF	2.78	1.02245
Isoleucine	CB-1	3	Ref11	REF	2.91	1.06815
Isoleucine	CB-1	1	Ref8	REF	3.2	1.16315
Isoleucine	CB-1	3	Ref1	REF	3.21	1.16627
Isoleucine	CB-1	2	Ref11	REF	3.23	1.17248
Isoleucine	CB-2	2	Ref4	REF	2.53	0.928219
Isoleucine	CB-2	1	Ref4	REF	2.56	0.940007
Isoleucine	CB-2	3	Ref4	REF	2.66	0.978326
Isoleucine	CB-2	2	Ref2	REF	2.82	1.03674
Isoleucine	CB-2	2	Ref9	REF	2.89	1.06126
Isoleucine	CB-2	2	Ref12	REF	2.89	1.06126
Isoleucine	CB-2	3	Ref9	REF	3.04	1.11186
Isoleucine	CB-2	1	Ref9	REF	3.05	1.11514
Isoleucine	CB-2	3	Ref12	REF	3.08	1.12493
Isoleucine	CB-2	3	Ref2	REF	3.17	1.15373
Isoleucine	CB-2	1	Ref12	REF	3.21	1.16627
Isoleucine	CB-2	1	Ref2	REF	3.23	1.17248
Leucine	BA-1	3	Control	COMP	10.1	2.31254
Leucine	BA-1	2	Control	COMP	10.5	2.35138
Leucine	BA-1	1	Control	COMP	11.1	2.40695
Leucine	BA-2	1	Control	COMP	10.1	2.31254
Leucine	BA-2	3	Control	COMP	10.8	2.37955
Leucine	CB-1	2	Control	COMP	9.44	2.24496
Leucine	CB-1	3	Control	COMP	9.71	2.27316
Leucine	CB-2	3	Control	COMP	9.97	2.29958
Leucine	CB-2	1	Control	COMP	10.2	2.32239
Leucine	CB-2	2	Control	COMP	10.6	2.36085
Leucine	BA-1	1	Test	GMO	10.6	2.36085
Leucine	BA-1	2	Test	GMO	10.7	2.37024
Leucine	BA-1	3	Test	GMO	10.8	2.37955
Leucine	BA-2	1	Test	GMO	11.2	2.41591
Leucine	BA-2	3	Test	GMO	11.6	2.45101
Leucine	BA-2	2	Test	GMO	12.4	2.5177
Leucine	CB-1	1	Test	GMO	9.3	2.23001
Leucine	CB-1	3	Test	GMO	9.76	2.27829
Leucine	CB-1	2	Test	GMO	10.5	2.35138
Leucine	CB-2	1	Test	GMO	9.3	2.23001
Leucine	CB-2	2	Test	GMO	10.5	2.35138
Leucine	CB-2	3	Test	GMO	10.5	2.35138
Leucine	BA-1	1	Ref5	REF	10.1	2.31254
Leucine	BA-1	2	Ref5	REF	10.1	2.31254
Leucine	BA-1	3	Ref5	REF	10.1	2.31254
Leucine	BA-1	3	Ref10	REF	12.5	2.52573
Leucine	BA-1	1	Ref3	REF	13	2.56495
Leucine	BA-1	3	Ref7	REF	13	2.56495
Leucine	BA-1	1	Ref10	REF	13	2.56495
Leucine	BA-1	2	Ref7	REF	13.3	2.58776
Leucine	BA-1	2	Ref10	REF	13.6	2.61007
Leucine	BA-1	1	Ref7	REF	13.8	2.62467
Leucine	BA-1	3	Ref3	REF	14.1	2.64617
Leucine	BA-1	2	Ref3	REF	14.2	2.65324
Leucine	BA-2	1	Ref9	REF	10.7	2.37024
Leucine	BA-2	1	Ref1	REF	11.5	2.44235
Leucine	BA-2	2	Ref1	REF	12.5	2.52573
Leucine	BA-2	3	Ref7	REF	12.9	2.55723
Leucine	BA-2	3	Ref1	REF	13.2	2.58022
Leucine	BA-2	1	Ref7	REF	13.2	2.58022
Leucine	BA-2	2	Ref7	REF	13.3	2.58776
Leucine	BA-2	2	Ref9	REF	13.5	2.60269
Leucine	BA-2	3	Ref9	REF	13.5	2.60269
Leucine	BA-2	1	Ref13	REF	14.3	2.66026
Leucine	BA-2	3	Ref13	REF	15.2	2.7213
Leucine	BA-2	2	Ref13	REF	17.2	2.84491
Leucine	CB-1	1	Ref6	REF	8.1	2.09186
Leucine	CB-1	3	Ref6	REF	8.35	2.12226
Leucine	CB-1	1	Ref1	REF	9.48	2.24918
Leucine	CB-1	2	Ref6	REF	9.49	2.25024
Leucine	CB-1	1	Ref11	REF	10.1	2.31254
Leucine	CB-1	3	Ref11	REF	10.5	2.35138
Leucine	CB-1	3	Ref1	REF	11.1	2.40695
Leucine	CB-1	1	Ref8	REF	11.6	2.45101
Leucine	CB-1	2	Ref11	REF	11.8	2.4681
Leucine	CB-2	2	Ref4	REF	8.18	2.10169
Leucine	CB-2	3	Ref4	REF	9.13	2.21157
Leucine	CB-2	1	Ref4	REF	9.28	2.22786
Leucine	CB-2	2	Ref12	REF	10.1	2.31254
Leucine	CB-2	2	Ref2	REF	10.4	2.34181
Leucine	CB-2	2	Ref9	REF	10.6	2.36085
Leucine	CB-2	1	Ref9	REF	10.8	2.37955
Leucine	CB-2	3	Ref12	REF	11	2.3979
Leucine	CB-2	3	Ref9	REF	11.6	2.45101
Leucine	CB-2	1	Ref12	REF	11.7	2.45959
Leucine	CB-2	3	Ref2	REF	12	2.48491
Leucine	CB-2	1	Ref2	REF	12.1	2.49321
Lysine	BA-1	3	Control	COMP	2.4	0.875469
Lysine	BA-1	2	Control	COMP	2.57	0.943906
Lysine	BA-1	1	Control	COMP	2.66	0.978326
Lysine	BA-2	1	Control	COMP	2.46	0.900161
Lysine	BA-2	3	Control	COMP	2.64	0.970779
Lysine	CB-1	2	Control	COMP	2.45	0.896088
Lysine	CB-1	3	Control	COMP	2.45	0.896088
Lysine	CB-2	1	Control	COMP	2.76	1.01523
Lysine	CB-2	2	Control	COMP	2.84	1.0438
Lysine	CB-2	3	Control	COMP	2.85	1.04732
Lysine	BA-1	2	Test	GMO	2.56	0.940007
Lysine	BA-1	3	Test	GMO	2.67	0.982078
Lysine	BA-1	1	Test	GMO	2.73	1.0043
Lysine	BA-2	3	Test	GMO	2.61	0.95935
Lysine	BA-2	1	Test	GMO	2.67	0.982078
Lysine	BA-2	2	Test	GMO	2.83	1.04028
Lysine	CB-1	3	Test	GMO	2.65	0.97456
Lysine	CB-1	2	Test	GMO	2.68	0.985817
Lysine	CB-1	1	Test	GMO	2.84	1.0438
Lysine	CB-2	3	Test	GMO	2.62	0.963174
Lysine	CB-2	2	Test	GMO	2.82	1.03674
Lysine	CB-2	1	Test	GMO	2.93	1.075
Lysine	BA-1	1	Ref10	REF	2.68	0.985817
Lysine	BA-1	2	Ref5	REF	2.7	0.993252
Lysine	BA-1	2	Ref3	REF	2.74	1.00796
Lysine	BA-1	3	Ref10	REF	2.76	1.01523
Lysine	BA-1	1	Ref5	REF	2.88	1.05779
Lysine	BA-1	3	Ref7	REF	2.91	1.06815
Lysine	BA-1	3	Ref3	REF	2.93	1.075
Lysine	BA-1	2	Ref10	REF	2.94	1.07841
Lysine	BA-1	3	Ref5	REF	2.98	1.09192
Lysine	BA-1	1	Ref3	REF	2.99	1.09527
Lysine	BA-1	1	Ref7	REF	3	1.09861
Lysine	BA-1	2	Ref7	REF	3.11	1.13462
Lysine	BA-2	1	Ref9	REF	2.74	1.00796
Lysine	BA-2	3	Ref1	REF	2.87	1.05431
Lysine	BA-2	1	Ref1	REF	2.88	1.05779
Lysine	BA-2	3	Ref7	REF	2.9	1.06471
Lysine	BA-2	2	Ref9	REF	2.94	1.07841
Lysine	BA-2	1	Ref13	REF	2.96	1.08519
Lysine	BA-2	3	Ref9	REF	2.97	1.08856
Lysine	BA-2	2	Ref1	REF	2.99	1.09527
Lysine	BA-2	1	Ref7	REF	3.03	1.10856
Lysine	BA-2	2	Ref7	REF	3.09	1.12817
Lysine	BA-2	3	Ref13	REF	3.09	1.12817
Lysine	BA-2	2	Ref13	REF	3.32	1.19996
Lysine	CB-1	1	Ref6	REF	2.54	0.932164
Lysine	CB-1	3	Ref6	REF	2.76	1.01523
Lysine	CB-1	1	Ref1	REF	2.8	1.02962
Lysine	CB-1	1	Ref11	REF	2.86	1.05082
Lysine	CB-1	2	Ref6	REF	2.92	1.07158
Lysine	CB-1	1	Ref8	REF	3.04	1.11186
Lysine	CB-1	3	Ref11	REF	3.16	1.15057
Lysine	CB-1	2	Ref11	REF	3.17	1.15373
Lysine	CB-1	3	Ref1	REF	3.2	1.16315
Lysine	CB-2	3	Ref2	REF	2.7	0.993252
Lysine	CB-2	2	Ref9	REF	2.76	1.01523
Lysine	CB-2	1	Ref4	REF	2.82	1.03674
Lysine	CB-2	2	Ref4	REF	2.85	1.04732
Lysine	CB-2	1	Ref2	REF	2.92	1.07158
Lysine	CB-2	2	Ref2	REF	2.92	1.07158
Lysine	CB-2	1	Ref9	REF	2.94	1.07841
Lysine	CB-2	3	Ref12	REF	2.98	1.09192
Lysine	CB-2	3	Ref4	REF	3	1.09861
Lysine	CB-2	2	Ref12	REF	3.04	1.11186
Lysine	CB-2	3	Ref9	REF	3.06	1.11841
Lysine	CB-2	1	Ref12	REF	3.07	1.12168
Magnesium	BA-1	2	Control	COMP	1000	6.90776
Magnesium	BA-1	3	Control	COMP	1020	6.92756
Magnesium	BA-1	1	Control	COMP	1070	6.97541
Magnesium	BA-2	3	Control	COMP	1040	6.94698
Magnesium	BA-2	1	Control	COMP	1120	7.02108
Magnesium	CB-1	3	Control	COMP	1040	6.94698
Magnesium	CB-1	2	Control	COMP	1060	6.96602
Magnesium	CB-2	1	Control	COMP	1070	6.97541
Magnesium	CB-2	3	Control	COMP	1080	6.98472
Magnesium	CB-2	2	Control	COMP	1090	6.99393
Magnesium	BA-1	3	Test	GMO	984	6.89163
Magnesium	BA-1	1	Test	GMO	1100	7.00307
Magnesium	BA-1	2	Test	GMO	1100	7.00307
Magnesium	BA-2	1	Test	GMO	1110	7.01212
Magnesium	BA-2	2	Test	GMO	1170	7.06476
Magnesium	BA-2	3	Test	GMO	1200	7.09008
Magnesium	CB-1	3	Test	GMO	1080	6.98472
Magnesium	CB-1	1	Test	GMO	1090	6.99393
Magnesium	CB-1	2	Test	GMO	1090	6.99393
Magnesium	CB-2	1	Test	GMO	1070	6.97541
Magnesium	CB-2	2	Test	GMO	1080	6.98472
Magnesium	CB-2	3	Test	GMO	1190	7.08171
Magnesium	BA-1	1	Ref5	REF	910	6.81344
Magnesium	BA-1	2	Ref5	REF	981	6.88857
Magnesium	BA-1	3	Ref5	REF	1040	6.94698
Magnesium	BA-1	2	Ref3	REF	1120	7.02108
Magnesium	BA-1	2	Ref7	REF	1120	7.02108
Magnesium	BA-1	1	Ref7	REF	1150	7.04752
Magnesium	BA-1	3	Ref7	REF	1160	7.05618
Magnesium	BA-1	3	Ref3	REF	1190	7.08171
Magnesium	BA-1	1	Ref3	REF	1210	7.09838
Magnesium	BA-1	1	Ref10	REF	1230	7.11477
Magnesium	BA-1	3	Ref10	REF	1250	7.1309
Magnesium	BA-1	2	Ref10	REF	1280	7.15462
Magnesium	BA-2	1	Ref9	REF	1070	6.97541
Magnesium	BA-2	1	Ref1	REF	1120	7.02108
Magnesium	BA-2	1	Ref7	REF	1120	7.02108
Magnesium	BA-2	3	Ref7	REF	1130	7.02997
Magnesium	BA-2	2	Ref7	REF	1190	7.08171
Magnesium	BA-2	2	Ref1	REF	1200	7.09008
Magnesium	BA-2	2	Ref9	REF	1220	7.10661
Magnesium	BA-2	3	Ref9	REF	1220	7.10661
Magnesium	BA-2	3	Ref1	REF	1230	7.11477
Magnesium	BA-2	1	Ref13	REF	1280	7.15462
Magnesium	BA-2	3	Ref13	REF	1280	7.15462
Magnesium	BA-2	2	Ref13	REF	1360	7.21524
Magnesium	CB-1	3	Ref6	REF	1030	6.93731
Magnesium	CB-1	2	Ref6	REF	1040	6.94698
Magnesium	CB-1	1	Ref1	REF	1080	6.98472
Magnesium	CB-1	3	Ref11	REF	1140	7.03878
Magnesium	CB-1	1	Ref6	REF	1150	7.04752
Magnesium	CB-1	1	Ref11	REF	1160	7.05618
Magnesium	CB-1	2	Ref11	REF	1160	7.05618
Magnesium	CB-1	3	Ref1	REF	1190	7.08171
Magnesium	CB-1	1	Ref8	REF	1320	7.18539
Magnesium	CB-2	2	Ref4	REF	953	6.85961
Magnesium	CB-2	1	Ref4	REF	989	6.89669
Magnesium	CB-2	1	Ref9	REF	1050	6.95655
Magnesium	CB-2	2	Ref12	REF	1050	6.95655
Magnesium	CB-2	3	Ref4	REF	1060	6.96602
Magnesium	CB-2	3	Ref12	REF	1100	7.00307
Magnesium	CB-2	3	Ref2	REF	1110	7.01212
Magnesium	CB-2	1	Ref12	REF	1110	7.01212
Magnesium	CB-2	3	Ref9	REF	1150	7.04752
Magnesium	CB-2	1	Ref2	REF	1160	7.05618
Magnesium	CB-2	2	Ref2	REF	1170	7.06476
Magnesium	CB-2	2	Ref9	REF	1170	7.06476
Manganese	BA-1	2	Control	COMP	6.44	1.86253
Manganese	BA-1	3	Control	COMP	6.54	1.87794
Manganese	BA-1	1	Control	COMP	6.7	1.90211
Manganese	BA-2	3	Control	COMP	6.24	1.83098
Manganese	BA-2	1	Control	COMP	6.36	1.85003
Manganese	CB-1	3	Control	COMP	5.58	1.71919
Manganese	CB-1	2	Control	COMP	6.01	1.79342
Manganese	CB-2	3	Control	COMP	6.48	1.86872
Manganese	CB-2	2	Control	COMP	6.81	1.91839
Manganese	CB-2	1	Control	COMP	6.92	1.93442
Manganese	BA-1	3	Test	GMO	6.21	1.82616
Manganese	BA-1	1	Test	GMO	7.06	1.95445
Manganese	BA-1	2	Test	GMO	7.63	2.03209
Manganese	BA-2	1	Test	GMO	6.61	1.88858
Manganese	BA-2	2	Test	GMO	7.34	1.99334
Manganese	BA-2	3	Test	GMO	7.55	2.02155
Manganese	CB-1	2	Test	GMO	5.9	1.77495
Manganese	CB-1	3	Test	GMO	5.9	1.77495
Manganese	CB-1	1	Test	GMO	6.05	1.80006
Manganese	CB-2	1	Test	GMO	6.47	1.86718
Manganese	CB-2	2	Test	GMO	6.98	1.94305
Manganese	CB-2	3	Test	GMO	7.08	1.95727
Manganese	BA-1	1	Ref5	REF	4.88	1.58515
Manganese	BA-1	2	Ref5	REF	5.23	1.65441
Manganese	BA-1	3	Ref5	REF	5.44	1.69378
Manganese	BA-1	1	Ref3	REF	5.97	1.78675
Manganese	BA-1	2	Ref3	REF	6.09	1.80665
Manganese	BA-1	3	Ref3	REF	6.16	1.81808
Manganese	BA-1	1	Ref10	REF	7.44	2.00687
Manganese	BA-1	3	Ref10	REF	8.03	2.08318
Manganese	BA-1	2	Ref10	REF	8.08	2.08939
Manganese	BA-1	3	Ref7	REF	8.25	2.11021
Manganese	BA-1	1	Ref7	REF	8.26	2.11142
Manganese	BA-1	2	Ref7	REF	8.32	2.11866
Manganese	BA-2	1	Ref9	REF	6.06	1.80171
Manganese	BA-2	1	Ref1	REF	6.54	1.87794
Manganese	BA-2	2	Ref1	REF	7.12	1.96291
Manganese	BA-2	3	Ref7	REF	7.24	1.97962
Manganese	BA-2	3	Ref1	REF	7.26	1.98238
Manganese	BA-2	1	Ref7	REF	7.34	1.99334
Manganese	BA-2	1	Ref13	REF	7.97	2.07568
Manganese	BA-2	2	Ref7	REF	8.07	2.08815
Manganese	BA-2	2	Ref9	REF	8.22	2.10657
Manganese	BA-2	3	Ref9	REF	8.31	2.11746
Manganese	BA-2	3	Ref13	REF	8.48	2.13771
Manganese	BA-2	2	Ref13	REF	9.72	2.27419
Manganese	CB-1	3	Ref6	REF	5.81	1.75958
Manganese	CB-1	1	Ref11	REF	6.2	1.82455
Manganese	CB-1	1	Ref1	REF	6.44	1.86253
Manganese	CB-1	1	Ref6	REF	6.47	1.86718
Manganese	CB-1	2	Ref6	REF	6.56	1.88099
Manganese	CB-1	3	Ref11	REF	6.84	1.92279
Manganese	CB-1	2	Ref11	REF	6.88	1.92862
Manganese	CB-1	3	Ref1	REF	7.11	1.9615
Manganese	CB-1	1	Ref8	REF	7.99	2.07819
Manganese	CB-2	2	Ref4	REF	4.9	1.58924
Manganese	CB-2	1	Ref2	REF	5.27	1.66203
Manganese	CB-2	2	Ref2	REF	5.28	1.66393
Manganese	CB-2	1	Ref4	REF	5.41	1.68825
Manganese	CB-2	3	Ref2	REF	5.48	1.70111
Manganese	CB-2	3	Ref4	REF	5.7	1.74047
Manganese	CB-2	2	Ref12	REF	6.09	1.80665
Manganese	CB-2	3	Ref12	REF	6.11	1.80993
Manganese	CB-2	1	Ref12	REF	6.36	1.85003
Manganese	CB-2	1	Ref9	REF	7.07	1.95586
Manganese	CB-2	3	Ref9	REF	8.03	2.08318
Manganese	CB-2	2	Ref9	REF	8.36	2.12346
Methionine	BA-1	3	Control	COMP	1.72	0.542324
Methionine	BA-1	2	Control	COMP	1.86	0.620576
Methionine	BA-1	1	Control	COMP	1.92	0.652325
Methionine	BA-2	1	Control	COMP	1.49	0.398776
Methionine	BA-2	3	Control	COMP	1.58	0.457425
Methionine	CB-1	2	Control	COMP	1.73	0.548121
Methionine	CB-1	3	Control	COMP	1.81	0.593327
Methionine	CB-2	3	Control	COMP	1.83	0.604316
Methionine	CB-2	1	Control	COMP	1.93	0.65752
Methionine	CB-2	2	Control	COMP	1.97	0.678034
Methionine	BA-1	3	Test	GMO	1.62	0.482426
Methionine	BA-1	1	Test	GMO	1.76	0.565314
Methionine	BA-1	2	Test	GMO	1.76	0.565314
Methionine	BA-2	1	Test	GMO	1.52	0.41871
Methionine	BA-2	3	Test	GMO	1.59	0.463734
Methionine	BA-2	2	Test	GMO	1.7	0.530628
Methionine	CB-1	1	Test	GMO	1.68	0.518794
Methionine	CB-1	3	Test	GMO	1.69	0.524729
Methionine	CB-1	2	Test	GMO	1.76	0.565314
Methionine	CB-2	1	Test	GMO	1.8	0.587787
Methionine	CB-2	2	Test	GMO	1.83	0.604316
Methionine	CB-2	3	Test	GMO	1.95	0.667829
Methionine	BA-1	3	Ref5	REF	1.66	0.506818
Methionine	BA-1	2	Ref5	REF	1.73	0.548121
Methionine	BA-1	1	Ref5	REF	1.74	0.553885
Methionine	BA-1	2	Ref3	REF	1.91	0.647103
Methionine	BA-1	1	Ref3	REF	2.06	0.722706
Methionine	BA-1	3	Ref3	REF	2.15	0.765468
Methionine	BA-1	1	Ref7	REF	2.15	0.765468
Methionine	BA-1	1	Ref10	REF	2.18	0.779325
Methionine	BA-1	3	Ref10	REF	2.19	0.783902
Methionine	BA-1	2	Ref10	REF	2.2	0.788457
Methionine	BA-1	2	Ref7	REF	2.22	0.797507
Methionine	BA-1	3	Ref7	REF	2.23	0.802002
Methionine	BA-2	1	Ref9	REF	1.55	0.438255
Methionine	BA-2	1	Ref1	REF	1.65	0.500775
Methionine	BA-2	2	Ref1	REF	1.73	0.548121
Methionine	BA-2	2	Ref9	REF	1.77	0.57098
Methionine	BA-2	3	Ref7	REF	1.82	0.598837
Methionine	BA-2	1	Ref13	REF	1.84	0.609766
Methionine	BA-2	3	Ref1	REF	1.86	0.620576
Methionine	BA-2	1	Ref7	REF	1.88	0.631272
Methionine	BA-2	3	Ref9	REF	1.92	0.652325
Methionine	BA-2	2	Ref7	REF	2.15	0.765468
Methionine	BA-2	3	Ref13	REF	2.31	0.837248
Methionine	BA-2	2	Ref13	REF	2.41	0.879627
Methionine	CB-1	1	Ref6	REF	1.56	0.444686
Methionine	CB-1	2	Ref6	REF	1.62	0.482426
Methionine	CB-1	1	Ref1	REF	1.67	0.512824
Methionine	CB-1	3	Ref6	REF	1.8	0.587787
Methionine	CB-1	1	Ref8	REF	1.86	0.620576
Methionine	CB-1	3	Ref1	REF	1.88	0.631272
Methionine	CB-1	1	Ref11	REF	2.05	0.71784
Methionine	CB-1	3	Ref11	REF	2.1	0.741937
Methionine	CB-1	2	Ref11	REF	2.27	0.81978
Methionine	CB-2	2	Ref4	REF	1.64	0.494696
Methionine	CB-2	3	Ref4	REF	1.65	0.500775
Methionine	CB-2	2	Ref2	REF	1.66	0.506818
Methionine	CB-2	2	Ref9	REF	1.68	0.518794
Methionine	CB-2	2	Ref12	REF	1.7	0.530628
Methionine	CB-2	3	Ref2	REF	1.79	0.582216
Methionine	CB-2	1	Ref12	REF	1.81	0.593327
Methionine	CB-2	3	Ref12	REF	1.86	0.620576
Methionine	CB-2	1	Ref2	REF	1.9	0.641854
Methionine	CB-2	3	Ref9	REF	1.96	0.672944
Methionine	CB-2	1	Ref4	REF	1.97	0.678034
[truncated: 1,541 more rows]
